# Supplementary material for: Long-term Metformin Alters Gut Microbiota and Serum Metabolome in Coronary Artery Disease Patients After Percutaneous Coronary Intervention to Improve 5-year Prognoses: A Multi-omics Analysis
Source: Rev Cardiovasc Med. 2025 May 27;26(5):26835. doi: 10.31083/RCM26835 (PMC12135650; doi:10.31083/RCM26835)
Supplement: Supplementary file 1 [file 2153-8174-26-5-26835-s1.zip]

Archive with 10 entries (10 files):
- Supplementary Fig. 1.pdf
- Supplementary Fig. 2.pdf
- Supplementary Fig. 3.pdf
- Supplementary Table 1.xlsx
- Supplementary Table 2.xlsx
- Supplementary Table 3.xlsx
- Supplementary Table 4.xlsx
- Supplementary Table 5.xlsx
- Supplementary Table 6.xlsx
- Supplementary Table 7.xlsx
