# Supplementary material for: Long-term Metformin Alters Gut Microbiota and Serum Metabolome in Coronary Artery Disease Patients After Percutaneous Coronary Intervention to Improve 5-year Prognoses: A Multi-omics Analysis
Source: Rev Cardiovasc Med. 2025 May 27;26(5):26835. doi: 10.31083/RCM26835 (PMC12135650; doi:10.31083/RCM26835)
Supplement: Supplementary file 1 [file 2153-8174-26-5-26835-s1.zip › Supplementary Table 1.xlsx]

## Sheet: otutab
#OTUID	CHD002	CHD003	CHD007	CHD008	CHD009	CHD011	CHD012	CHD014	CHD015	CHD016	CHD017	CHD018	CHD019	CHD020	CHD021	CHD022	CHD023	CHD027	CHD028	CHD030	CHD032	CHD034	CHD035	CHD037	CHD038	CHD039	CHD040	CHD041	CHD042	CHD043	CHD044	CHD045	CHD047	CHD048	CHD055	CHD057	CHD058	CHD060	CHD061	CHD063	CHD064	CHD065	CHD066	CHD067	CHD068	CHD069	CHD070	CHD072	CHD073
OTU_2	1411	2042	1130	2507	10	3048	2585	1697	1584	2654	11	3057	1817	1833	615	1882	1066	3220	1662	2494	2170	297	634	585	2187	1919	356	1940	681	3206	2483	9	1489	2	1384	732	1209	1027	967	14	832	1231	1508	612	4063	1444	1983	2113	814
OTU_3	2452	88	2564	487	4918	970	3508	1874	1463	20	2406	628	2140	2307	1108	1234	501	722	5073	587	5422	152	306	2531	3649	2776	366	1040	5251	477	2403	8439	649	8295	648	2695	2922	1474	165	7712	721	3369	934	1640	3203	47	592	775	99
OTU_15	64	9700	1	2	3	3576	5	0	3415	16266	0	3	1	0	6	0	260	2043	8	17	2	7	12972	112	4	11	30	249	19	2232	2	7	10899	1	877	344	176	2900	2427	1	11977	150	11098	5681	0	17272	13343	1	16586
OTU_1	683	20	138	375	345	17	740	2	27	2	697	21	378	850	4	80	62	2263	36	170	3	630	31	11021	27	4	7158	49	32	23	76	168	147	33	69	1	209	11	26	67	20	19	29	592	31	149	1	6	21
OTU_4	893	31	69	1548	5881	99	2471	177	1	11	1115	72	851	354	0	1033	356	115	1781	266	3645	126	70	1954	955	1536	184	2623	4314	829	4141	855	20	12	251	1235	3768	561	312	2771	286	1783	248	893	2	8	83	668	14
OTU_5	355	310	1600	657	5	1105	150	966	543	265	23	2114	262	368	607	1045	1160	1142	530	184	407	58	117	90	105	192	748	1416	392	429	1256	8	944	1710	629	42	431	413	480	57	124	93	341	87	4157	250	659	1299	1147
OTU_7	850	23	11	3105	1	74	9	716	978	11	4255	2	1435	3369	5	316	15	185	3428	139	2503	660	111	518	928	356	8	534	1805	3	0	3	83	11	1315	172	3972	1	220	10	2	1801	11	522	746	39	6	225	39
OTU_9	979	81	0	64	0	1	1	6	2246	156	1	1386	2	0	10	1	393	1	0	7	0	2	172	9	3	11535	167	2	1	1306	2615	2	1262	0	993	0	2	36	9	0	8	1	0	2	0	5	1	5811	836
OTU_6	427	201	3	575	15	299	678	572	2	137	253	416	327	4	1988	652	736	28	1136	979	1122	26	134	252	240	1	27	274	712	671	973	54	140	16	460	581	10	120	5	2	121	3720	106	1148	410	20	215	201	100
OTU_22	537	341	1659	269	5	180	218	249	330	71	2274	20	137	389	831	257	289	269	320	94	352	13	119	860	67	494	14	211	188	693	167	211	606	44	1405	65	450	64	33	48	111	76	43	132	994	439	213	435	148
OTU_32	1	17	1	1432	0	0	31	2	32	343	13	2	2	10039	0	14	4	197	4	0	0	233	131	767	0	10	20	266	16	4	0	0	1	2	0	1674	205	2471	233	1	5	125	2722	4	127	3	1747	2	1
OTU_11	518	257	510	1142	1	286	138	100	109	332	2260	957	1548	6	4	799	510	371	259	720	576	24	191	9	43	9	167	127	336	322	141	19	15	40	383	255	11	142	209	3177	85	1299	185	494	866	608	99	655	360
OTU_25	452	360	6	1340	1553	1420	650	499	439	4	787	1029	744	2	8	248	52	284	317	1846	144	256	5	562	203	0	19	217	59	154	1204	4	1107	1	129	6	13	304	526	282	84	13	157	187	1079	24	289	1755	152
OTU_13	5	46	21	85	1259	11	55	1154	30	22	97	2489	2815	254	7320	37	40	3	49	2	158	692	3	5	3	12	394	10	112	4	417	0	7	11	25	1182	282	46	517	384	24	884	18	324	708	98	35	16	2
OTU_135	42	11	3271	79	236	14	233	81	528	4	469	30	308	1387	915	161	108	4	555	93	111	112	70	300	31	801	5	384	847	67	750	1363	55	3857	254	305	31	296	42	5760	3	2499	138	16	43	2	10	106	57
OTU_14	0	79	4	0	0	149	1	0	1	16	2	2141	633	0	0	2597	1377	0	8	25	1	2	119	1	4	1	41	1219	0	4109	1	2	412	0	354	63	17	0	16	1	168	0	17	722	0	0	1018	0	377
OTU_39	2	305	0	1	0	51	0	21	1708	694	0	1	13	0	0	0	14	0	1	6	1	5	3313	12	1374	2	0	0	0	740	0	3	506	0	0	0	11	1	24	0	0	0	1	8	0	560	1	17	3092
OTU_8	331	0	15	453	1	0	665	31	9	3	0	256	349	2	179	843	5	943	1410	1	1394	212	1091	1527	863	5	40	573	435	259	516	1390	721	0	1289	2029	17	7	1	2	2	2	1	103	440	6	410	804	180
OTU_17	299	58	428	475	26	195	223	257	892	50	55	17	12	342	2	135	8	55	116	14	1281	18	118	173	1	309	15	24	187	211	77	1234	499	114	272	53	220	25	105	0	7	3	76	75	618	30	230	260	115
OTU_30	0	1	69	0	30	0	162	21	0	1	182	0	2	0	59	20	0	0	101	0	2	3582	0	435	2	0	2	22	151	1	314	457	0	1582	1	51	437	226	1	0	0	10	97	21	104	0	23	0	0
OTU_10	0	152	2	1	1	319	1	475	0	4	317	122	573	2	223	890	650	59	690	1017	731	125	1	3	439	574	139	470	8	117	2965	196	328	0	1234	16	436	990	49	1	191	47	284	330	244	6	175	92	168
OTU_33	192	112	531	125	1	210	31	59	23	52	64	130	96	693	93	79	82	329	92	165	162	498	4	39	221	21	44	16	21	8	86	45	96	0	147	777	154	39	72	68	46	331	28	103	121	107	30	36	74
OTU_12	205	5	39	8	404	1	1	317	14	6	77	376	199	238	2112	34	12	3	20	23	3	30	1	1	0	0	251	18	18	3	359	17	2	0	32	215	95	0	2	152	6	0	0	137	1786	4	2	7	0
OTU_49	640	354	0	313	0	256	879	194	2	13	1	48	4	1	4	947	22	209	103	655	225	1104	148	138	137	88	630	210	182	98	694	2	69	2	573	287	6	142	384	2	625	9	76	652	52	4	184	93	19
OTU_26	137	11	230	203	1093	14	321	95	304	2	647	20	182	241	1	83	37	13	294	224	135	74	99	1024	146	727	31	2265	199	87	658	836	76	995	105	38	814	150	65	2	322	1071	54	53	99	11	30	38	5
OTU_40	117	149	2	222	101	254	820	101	306	32	11	44	33	13	6	305	178	683	316	23	97	56	176	902	293	1573	53	224	222	206	190	807	596	33	191	569	348	80	35	139	251	154	53	480	65	65	221	193	52
OTU_31	0	4	0	543	0	25	371	32	0	1	0	0	6	0	1	974	189	2	0	1	0	756	2	0	117	0	601	20	1	70	1403	3	10	0	630	1	15	273	214	8	8	17	137	232	0	0	11	1222	0
OTU_23	48	144	3033	93	614	207	46	312	51	35	329	971	157	173	158	20	62	186	96	220	57	154	16	26	56	24	15	129	19	41	120	704	130	34	77	388	890	28	221	71	21	230	18	59	23	44	39	67	46
OTU_16	565	20	204	259	0	77	0	176	1068	4	135	5	615	976	1	175	0	0	0	306	495	608	144	3	9	250	4	202	459	0	0	251	183	17	516	117	741	291	54	1615	485	2477	91	1107	70	16	71	83	73
OTU_21	565	216	1	723	0	307	756	447	110	13	0	62	0	1	3	438	492	282	1025	833	432	552	185	639	193	1	106	300	1299	258	302	0	141	0	1089	1	47	706	348	9	179	29	435	750	2	0	78	135	141
OTU_172	253	21	32	367	22	27	142	29	112	1	254	33	48	92	2	137	61	14	106	156	193	4	133	75	196	2	62	70	11	128	245	972	119	7	44	0	330	2	15	15	102	48	6	75	716	4	39	38	16
OTU_20	0	2178	0	1204	0	0	0	1	0	0	0	0	0	0	1	0	0	0	0	0	0	1	0	0	1	0	2	11	0	0	0	0	0	0	0	6	1072	2	0	0	5	0	1	872	1	0	512	9	2
OTU_19	0	0	0	0	5	1	0	0	2	0	12	0	1	1	1	18	3	8	0	0	0	13	1	2	6	1	0	7	0	0	1	0	0	0	2	0	0	1	1	1	0	0	4	1	416	0	1	0	4
OTU_18	284	0	0	5	12	76	2	1587	0	0	1	0	28	533	31	62	12172	0	0	1	1	65	0	2	0	0	0	10	0	200	596	4	0	973	0	0	1	0	0	348	1	1356	2	0	35	0	0	0	5
OTU_61	0	63	10	203	289	35	1	82	4	1	402	163	1463	567	83	75	71	645	372	129	101	10	112	1	46	0	17	64	1	108	403	823	10	1133	3	21	613	92	240	826	144	1	34	42	865	7	99	227	39
OTU_66	12	139	3	11	0	275	60	49	4	16	3	5	698	0	1	980	228	44	276	71	111	13	2	36	2	28	16	349	221	31	82	12	13	1	101	0	27	316	85	2151	45	17	426	567	14	355	25	769	101
OTU_27	81	28	318	81	5	86	81	358	17	7	3	283	31	142	549	61	63	95	40	500	149	21	15	12	4	21	4	59	31	16	280	617	16	25	18	188	110	53	102	61	19	8	35	40	511	56	16	12	85
OTU_56	0	6	3200	416	1	133	1	0	1	0	0	3	787	2	6	688	81	109	2	472	699	12	1	14	876	481	95	452	1	0	1	3	29	0	207	0	7	2	27	2	337	1	0	322	0	8	0	304	1
OTU_29	1	1	5	7	6	12	51	0	0	1	9	64	0	1	589	30	5	10	6	184	9	8	5	43	70	8	1543	472	12	2	291	2	2	0	22	0	9	38	85	6	73	12	29	230	0	0	0	5	0
OTU_28	0	127	1	4	0	1004	68	0	4	0	0	0	0	3	8	402	1	512	2	2	461	199	167	919	8	0	17	1443	10	57	0	3	72	2	1127	15	28	24	283	442	39	2	28	208	0	0	125	3	0
OTU_24	257	4	78	391	1	18	20	68	1	2	27	58	56	3	0	384	202	2	169	237	682	1757	28	1255	29	697	537	86	321	620	157	0	48	2	74	112	120	619	444	0	160	35	202	10	94	1	1	30	2
OTU_41	154	22	2	134	0	43	120	0	52	5	0	18	34	0	19	383	94	78	206	1321	2	2	22	156	18	138	20	656	107	28	469	1	74	0	137	118	130	162	11	4	23	8	108	40	1	4	46	112	79
OTU_73	66	171	366	27	87	188	21	181	26	20	92	236	62	15	347	16	21	264	91	231	60	65	5	10	68	21	36	107	30	9	253	113	97	12	21	382	181	33	53	12	29	153	29	31	75	108	83	21	8
OTU_59	134	35	1525	15	151	28	23	131	4	15	0	267	80	182	44	5	4	21	102	76	87	17	2	3	3	39	4	45	38	0	188	145	7	66	43	160	53	11	7	0	18	83	8	76	176	42	19	23	12
OTU_52	0	0	490	0	9	22	1	1	0	0	0	0	1	0	950	0	1	0	0	0	0	1	507	1	0	0	0	48	3	13	2	0	64	0	0	1	45	614	1506	0	0	33	368	18	0	3	7	0	0
OTU_46	215	103	1	2	0	0	15	714	80	0	0	1060	211	52	110	234	34	0	296	490	8	6	34	48	123	1	0	49	0	87	163	0	146	0	10	1	0	2	5	6	8	2	3	9	43	6	3	2	0
OTU_44	714	64	8	334	571	79	915	40	3	3	403	14	452	0	1	142	69	134	266	1	119	214	33	7	211	87	104	110	0	30	0	0	9	0	309	400	0	1	171	0	224	4	1	128	0	2	106	4	34
OTU_37	91	75	6	0	20	62	0	263	91	23	0	377	461	1	2193	20	24	196	1	2	56	696	12	1	1	3	17	13	0	4	0	92	146	0	55	412	3	58	156	105	20	4	14	155	1	290	8	8	3
OTU_55	659	147	0	94	0	157	450	286	1	2	0	25	14	0	1	1180	47	58	149	374	56	774	44	6	200	0	314	242	59	45	433	3	59	0	359	3	26	333	92	13	183	30	171	111	8	1	67	77	28
OTU_63	3	0	805	0	0	0	0	0	0	1045	0	0	4	0	0	0	0	0	0	0	0	0	1	0	0	0	0	79	7	0	0	0	698	0	0	0	83	1153	0	0	0	69	889	20	0	0	0	0	0
OTU_34	2	2	504	0	840	1	30	10	32	2	190	5	153	75	4	0	0	3	1	5	4	4	4	3	0	1	2	1	0	1	0	355	8	237	80	29	144	0	0	19	0	36	0	2	113	12	0	0	1
OTU_67	33	200	0	315	0	82	75	0	118	0	0	2	3	2	1	19	66	0	107	32	119	94	3	1	16	1	84	43	262	0	523	0	248	0	55	258	2	65	0	135	107	5	79	284	0	0	270	33	0
OTU_38	0	15	0	0	0	319	194	612	0	0	0	5	0	1	0	3	0	3	90	474	0	293	7	267	34	0	111	13	6	12	0	0	211	0	226	2	26	254	471	0	0	17	135	167	0	60	306	8	319
OTU_35	0	273	0	285	0	173	343	32	0	3	0	0	0	0	1	1315	2	240	1	1	156	1	671	2	305	0	145	248	1	0	0	0	202	0	466	0	15	243	184	2	421	9	155	619	0	0	1	17	0
OTU_42	62	77	408	56	0	207	70	265	109	35	1	116	74	102	0	13	53	308	75	269	35	114	18	7	43	9	7	41	20	9	63	71	82	15	85	338	86	29	44	54	44	142	15	225	78	91	30	32	25
OTU_78	174	9	30	7	142	2	5	1	0	0	1535	0	3832	693	1	581	28	8	69	2	0	0	1	25	0	32	1	370	0	21	11	16	0	1	0	2	27	248	1	10	6	42	177	7	116	7	9	1	1
OTU_94	665	42	3	0	0	332	0	177	0	1	79	62	423	0	0	101	331	0	0	0	214	432	1	1	324	116	27	111	428	0	1	0	25	0	501	1	13	174	250	1	78	9	75	949	0	0	157	138	34
OTU_54	462	0	0	0	0	7	0	0	0	1	3	0	0	0	1	567	1	0	3	2	87	1129	5	0	59	52	0	1544	1571	272	0	0	4	0	0	0	22	0	0	5	19	0	1	0	0	0	0	148	0
OTU_88	57	68	16	56	0	33	141	83	0	1	124	5	121	1	2	381	0	33	1	467	332	178	25	45	87	55	84	209	104	30	622	4	32	2	579	37	9	53	7	0	32	185	13	283	66	1	77	75	31
OTU_45	152	126	21	100	0	99	78	819	134	10	2	128	0	0	0	162	153	43	73	299	32	247	108	65	5	1	23	148	38	109	179	0	66	0	37	146	9	55	161	3	48	2	69	99	0	11	54	25	9
OTU_62	126	51	449	49	0	98	20	194	35	14	0	301	157	113	55	19	18	44	155	111	49	512	0	6	10	9	20	13	25	11	117	131	28	55	16	607	214	17	28	0	23	77	4	43	51	50	14	18	18
OTU_58	52	80	81	15	19	92	32	189	124	68	438	66	20	0	0	6	13	390	30	63	20	10	0	5	2	4	1	25	14	18	35	195	20	71	151	146	136	40	37	0	7	1	16	30	2	31	3	24	51
OTU_51	31	20	17	6	15	3	4	21	2	38	15	75	805	411	1	265	4	8	178	22	3	22	2	2	8	6	0	689	27	58	6	4	1	15	70	205	111	1269	10	36	10	67	528	56	62	6	2	1	7
OTU_70	97	81	1	50	0	78	103	12	0	3	4	1	7	0	1	257	58	1	2	64	1	53	3	0	17	0	471	1003	0	8	200	0	16	0	186	0	23	35	417	3	204	2	39	145	0	0	42	119	0
OTU_47	22	7	299	84	0	87	72	55	65	2	188	26	46	0	15	0	18	82	1	39	42	201	3	0	0	34	4	94	34	17	176	117	40	4	10	0	610	13	3	1	7	443	15	25	5	20	21	23	0
OTU_91	110	7	0	20	0	96	17	227	0	0	0	9	1	1	0	1	39	0	0	1208	154	384	4	255	0	0	129	82	489	0	402	0	1	0	0	2	5	121	70	9	70	7	66	370	0	0	136	116	0
OTU_77	158	11	1	9	23	94	187	209	14	0	51	11	29	2	2	97	28	0	7	10	76	27	8	4	1	0	0	58	2	88	66	579	32	0	115	8	124	30	104	1	169	2	56	140	83	1	97	41	490
OTU_89	48	39	299	61	2	30	52	80	47	49	339	60	19	72	59	26	10	49	49	21	36	2	35	65	0	234	3	104	36	27	59	0	67	20	5	4	173	8	42	180	11	0	37	15	112	60	99	81	53
OTU_114	1	0	1	0	0	0	0	0	81	712	0	1	0	0	0	0	8	891	0	0	0	2	1231	0	0	0	0	1	0	0	0	0	1212	0	0	14	0	0	152	0	9	0	0	0	0	892	0	0	0
OTU_95	0	15	1	1	0	114	2	2	0	4	0	0	334	2	1	335	0	0	1	2	533	232	1	7	400	374	18	100	1	339	0	1	92	0	136	876	0	1	48	0	121	0	10	232	0	2	0	0	17
OTU_64	146	54	0	36	0	101	189	67	0	12	7	16	14	1	6	73	16	33	90	374	192	72	49	262	40	132	59	232	67	202	145	0	55	0	140	5	10	177	39	25	165	18	112	35	1	5	92	43	45
OTU_84	5	5	316	23	173	8	3	44	49	1	408	9	19	80	9	4	8	9	86	11	17	47	20	19	333	66	1	14	42	3	6	652	17	81	7	5	275	8	4	91	3	714	13	4	7	22	4	4	4
OTU_65	13	19	109	129	0	17	20	30	56	15	1	95	22	293	29	28	16	39	91	23	15	5	1	15	30	114	3	51	40	30	85	3	31	61	26	21	45	41	61	50	61	4	81	14	13	24	15	1	34
OTU_48	49	1	86	101	23	65	20	22	4	0	0	57	5	100	122	33	17	41	34	95	63	7	15	144	16	19	1	3	1	15	195	92	28	1	11	118	158	15	6	11	2	118	13	20	19	1	10	3	2
OTU_125	0	0	0	0	0	465	0	0	1391	0	0	2	0	0	0	0	0	0	0	154	0	0	0	3	0	647	0	0	0	4	0	0	0	0	0	0	0	0	375	1	645	0	0	1	0	536	0	0	0
OTU_60	18	118	1	23	213	150	35	2	29	7	73	5	0	8	11	30	64	0	8	1	38	334	16	1	0	17	0	5	1	39	44	301	469	8	8	4	4	2	1	10	23	0	2	90	10	4	80	43	1
OTU_76	0	35	0	137	0	102	45	0	0	0	0	0	0	0	0	0	79	1	0	0	0	97	0	1	3	0	155	10	2	0	556	0	57	0	377	0	9	131	1	6	278	9	70	141	0	0	80	641	0
OTU_57	53	19	8	106	0	19	40	79	456	0	166	36	1	229	2	93	8	55	289	61	213	59	37	18	177	169	9	11	43	3	10	0	31	0	43	156	51	101	18	1	18	152	84	50	0	0	2	24	1
OTU_50	148	18	163	132	0	18	93	18	178	3	0	21	41	151	0	11	1	19	201	54	283	46	154	61	75	151	42	7	52	1	26	77	40	0	27	0	3	42	88	115	60	3	11	46	0	2	17	55	12
OTU_86	120	71	0	1	23	180	95	17	3	375	68	0	0	0	1	72	20	0	0	16	9	139	133	0	0	0	0	0	0	39	19	0	293	0	2	1	0	1	0	0	49	0	1	179	36	261	7	118	2
OTU_111	15	25	182	51	1	36	43	56	15	36	12	120	18	62	67	23	121	80	39	24	52	3	42	3	5	37	1	64	56	10	32	121	34	56	17	90	190	6	14	113	1	197	3	29	22	84	6	5	8
OTU_104	31	23	77	25	0	37	49	20	26	4	63	163	40	35	16	15	22	84	16	168	22	38	15	18	23	52	21	54	6	12	42	28	92	14	8	73	121	13	13	60	35	48	13	76	8	53	22	24	14
OTU_71	46	146	6	2	12	11	77	11	2	0	69	4	1	0	8	388	2	154	0	5	5	11	0	0	13	0	0	2	0	3	9	0	8	0	14	0	0	1	40	20	0	0	0	163	8	29	1	6	2
OTU_101	14	0	0	3	0	97	40	0	148	0	1	0	0	71	3	192	512	115	0	115	0	2	1	25	0	40	36	109	60	1	488	0	370	23	0	0	3	22	0	4	25	2	7	0	0	17	1	44	0
OTU_146	28	0	1	0	0	0	0	305	0	11	0	0	59	0	0	358	26	0	2405	1	1	18	0	1	32	19	7	165	894	245	0	0	0	0	1100	395	90	0	1	1	158	0	0	103	2	0	0	0	0
OTU_83	0	105	2	91	0	111	411	0	0	0	4	0	0	0	1	0	0	1	1	0	0	0	3	1	0	1	0	0	0	1	671	0	0	0	0	0	0	1	149	0	0	3	1	159	0	0	112	0	0
OTU_72	31	3	85	23	196	18	44	6	43	0	83	4	81	136	36	9	3	22	203	22	39	28	34	30	63	12	2	9	49	3	25	100	6	4	19	171	115	10	3	599	4	142	9	19	10	4	2	2	5
OTU_147	19	20	0	97	0	97	163	76	0	0	0	0	2	18	3	32	91	0	19	17	261	17	1	27	1	0	0	175	47	40	72	0	35	0	121	0	5	39	7	26	103	4	20	32	25	4	76	30	6
OTU_110	0	347	0	0	0	1	0	0	0	0	0	0	3	0	1	0	1	0	0	0	0	0	538	0	0	0	176	0	0	0	0	0	911	0	0	0	0	1	0	0	309	0	0	0	0	27	0	0	0
OTU_68	25	0	0	2	0	46	115	189	0	1	0	0	0	1	0	284	0	0	1	0	171	0	0	27	14	0	53	171	0	0	0	0	4	0	148	0	0	1	86	0	156	0	0	105	0	0	1	3	0
OTU_74	0	0	0	0	0	0	0	0	0	2	3	0	0	0	0	0	0	0	1	0	0	0	0	1	0	3	79	5	0	0	0	1	0	0	0	0	0	1	0	3	0	3	0	0	0	0	0	0	2
OTU_87	28	19	0	0	0	0	454	0	0	0	1	0	0	0	0	0	0	0	0	0	0	0	13	35	0	1	18	0	130	3	53	0	0	0	0	0	0	13	72	2	3	1	4	1	0	0	19	1	0
OTU_98	5	2	0	3	3	0	1	0	0	79	3	1	25	109	1	16	5	1	22	1	1	0	11	5	0	2	0	93	0	78	1	25	7	1	1	2	7	96	29	2	139	4	39	5	34	92	4	2	42
OTU_100	134	12	55	58	0	37	67	20	0	2	64	16	0	0	1	19	0	22	130	80	69	138	25	146	40	140	78	193	137	0	0	0	40	0	172	215	2	0	89	1	71	0	0	50	34	0	44	32	21
OTU_81	25	72	205	24	0	87	35	39	15	11	153	50	95	77	74	4	39	197	7	12	22	70	19	16	0	9	4	27	3	5	60	36	28	0	9	25	0	11	23	0	13	1	8	36	31	12	6	12	16
OTU_102	0	0	0	1	0	0	0	0	0	0	2	0	35	23	0	8	0	0	2	0	0	0	0	0	0	3	0	0	0	0	0	0	0	0	4	0	0	4	0	0	0	0	3	0	251	0	0	0	0
OTU_82	56	50	0	0	0	91	0	0	0	0	0	0	0	0	0	0	0	1	0	1	0	1	0	0	0	0	91	117	0	2	227	0	1	0	0	0	3	0	397	0	400	0	0	228	0	1	0	0	0
OTU_69	83	108	0	110	1	0	25	0	1	13	0	207	7	0	93	0	0	0	9	2	79	75	0	1	104	0	19	1	0	61	0	40	0	0	32	202	0	1	0	0	0	0	2	0	1	0	2	0	10
OTU_184	0	0	0	0	0	0	17	0	0	0	0	2	2	1	0	0	0	1	0	1	24	1	0	0	0	1	668	0	0	5	0	0	1	0	0	0	0	0	730	2	255	0	0	347	0	0	0	0	0
OTU_169	34	13	6	299	0	42	45	86	29	11	6	11	10	0	0	30	33	151	206	4	48	151	12	74	28	83	1	11	18	5	19	362	23	9	41	36	1	10	3	1	14	257	4	2	2	13	4	13	14
OTU_75	12	6	3	21	2	6	11	6	11	0	415	3	11	90	0	13	16	2	122	14	42	316	15	212	12	9	3	6	4	2	2	8	5	0	19	73	14	12	3	16	5	2	2	21	1	1	1	1	2
OTU_168	0	0	0	0	0	0	0	0	0	26	1	0	0	0	0	0	1	18	0	0	0	0	12	1	0	0	0	0	0	0	0	0	4	0	0	1	0	0	4	0	0	0	0	0	0	322	0	0	0
OTU_132	6	0	0	48	0	1	6	0	0	2	0	7	0	1	0	35	0	2	439	16	93	501	48	425	35	1	8	184	1	2	0	28	0	0	0	0	19	188	167	0	412	11	76	42	0	1	0	26	0
OTU_99	0	0	0	9	0	0	0	0	0	0	0	0	0	609	0	0	1	0	0	0	0	1	0	0	0	0	0	4	127	0	0	1	0	260	0	0	338	0	0	0	0	0	0	0	0	0	0	0	0
OTU_93	9	11	6	303	0	20	21	34	1	15	0	13	59	245	0	0	7	153	281	127	41	5	12	107	3	89	22	120	65	0	8	265	18	1	102	0	4	44	0	0	8	0	22	0	0	2	4	10	25
OTU_126	44	21	0	120	1	15	31	10	0	3	0	15	74	0	1	42	107	0	0	24	45	244	1	0	79	0	135	101	1	9	52	1	48	0	38	55	6	56	11	213	27	2	32	22	1	0	10	22	6
OTU_97	1	0	0	1	0	0	7	9	0	0	0	0	10	80	12	0	0	0	0	0	0	4	0	2	0	0	3	152	0	0	0	0	0	0	2	0	2	0	0	3	0	0	0	0	140	0	0	0	0
OTU_85	2	0	109	24	75	9	0	30	24	0	0	78	0	40	63	0	1	0	16	1	32	5	2	0	0	48	4	2	15	15	54	91	21	0	5	7	515	0	0	1	0	0	0	1	2	0	3	0	0
OTU_90	0	12	0	0	0	18	154	32	0	0	0	18	0	0	0	130	0	0	91	271	21	0	14	0	29	21	1	22	0	82	429	0	15	0	26	189	1	0	39	0	21	1	5	123	0	1	1	22	6
OTU_134	0	60	157	1	0	0	212	0	0	0	0	0	0	87	0	333	1	0	0	0	0	0	200	22	0	0	0	10	0	12	0	1	0	0	0	2	7	83	0	0	131	6	37	22	0	0	52	0	1
OTU_92	0	0	0	0	0	0	0	0	423	0	0	0	0	0	0	0	7	0	0	7	0	1	1522	0	0	0	0	0	0	1162	0	0	0	0	0	0	0	0	0	0	0	0	0	0	0	0	0	0	0
OTU_106	2	0	44	3	0	1	7	4	32	0	0	3	86	0	0	6	0	1	21	39	11	1	2	11	51	226	1	2	0	0	0	1	2	0	3	147	57	1	0	0	1	56	2	3	7	7	1	0	0
OTU_123	9	11	1	13	236	45	21	23	20	15	0	20	8	39	1	5	22	58	28	61	1	53	4	1	1	2	4	9	4	0	22	333	9	43	8	313	0	9	6	1	1	20	3	18	1	23	5	4	109
OTU_128	5	33	0	32	1	17	139	108	85	2	0	0	0	0	0	42	0	0	39	1	5	0	47	12	91	0	3	29	5	51	21	0	221	0	28	0	8	18	12	0	13	2	21	36	0	0	28	19	0
OTU_127	0	0	0	0	0	0	0	0	1	0	0	0	0	0	0	0	0	7	0	0	0	0	0	0	0	1	1644	0	0	1	0	0	0	0	0	0	0	1	91	0	0	0	0	0	0	0	63	3	0
OTU_152	18	1	5	3	335	0	107	5	0	1	3	1	0	0	0	4	0	6	91	16	0	31	2	65	3	6	3	38	0	0	0	27	2	1	7	0	7	41	16	0	26	3	15	4	1	0	1	3	0
OTU_121	0	66	0	0	0	0	0	0	35	16	0	0	0	0	0	47	0	345	0	0	0	279	8	0	1	0	20	0	0	0	0	0	122	0	0	0	0	0	0	2	31	0	0	0	0	83	0	0	2
OTU_108	56	20	0	0	84	117	133	18	9	2	100	0	5	0	3	143	40	0	0	0	14	89	0	0	22	4	0	5	1	19	11	11	93	0	7	2	9	31	0	17	5	20	16	37	19	11	21	2	4
OTU_155	0	0	0	0	0	0	0	0	167	1	0	0	0	0	0	0	0	0	0	0	0	0	12	0	0	1	0	0	0	0	0	0	1	0	0	0	0	0	0	0	0	1	0	0	0	19	0	0	0
OTU_112	0	49	1	0	0	0	14	0	0	1	0	0	0	0	0	3	119	0	0	0	4	1	0	868	0	0	0	0	0	0	0	0	3	0	0	0	0	0	2	2	213	0	0	3	0	0	0	1	0
OTU_96	0	0	0	0	0	0	0	0	0	45	1	1	0	0	0	1	0	0	0	1	0	2	0	1	27	0	0	0	0	113	0	1	0	0	0	0	1	0	79	0	2	1	0	0	0	0	0	0	0
OTU_107	40	0	0	9	0	22	111	0	0	0	0	0	1	0	0	25	0	14	0	77	54	7	2	131	0	1	0	4	0	18	33	1	0	0	25	0	0	10	0	3	9	1	18	3	0	0	1	0	1
OTU_113	7	3	36	5	0	18	34	70	2	0	0	25	8	21	5	8	0	7	10	44	14	1	1	6	1	0	2	59	7	3	37	46	9	1	2	26	0	36	2	15	3	3	12	23	10	1	13	6	10
OTU_118	2	0	10	0	0	0	0	0	0	142	0	0	4	0	0	0	0	0	0	0	0	0	0	0	165	0	9	0	0	0	0	0	0	0	337	0	1	0	0	0	0	0	0	0	0	0	0	0	0
OTU_136	6	8	0	2	2	1	10	34	2	0	6	2	1	0	0	29	16	3	6	3	3	5	1	3	20	2	2	80	2	0	22	9	9	0	93	15	5	23	7	0	45	31	10	102	0	3	0	3	0
OTU_122	0	0	0	0	0	0	0	0	0	0	0	0	0	0	0	33	0	0	0	0	0	0	0	0	0	0	0	2	1	1	0	0	0	0	278	0	3	46	0	0	40	2	17	0	1	0	0	0	0
OTU_117	0	0	0	0	219	0	0	17	0	0	0	0	0	1	0	1	0	9	0	0	5	17	0	0	0	0	0	0	0	0	1	670	0	2426	0	10	0	0	0	1	0	1	0	0	0	22	0	0	0
OTU_115	8	8	7	31	0	102	4	146	0	6	195	0	8	0	0	111	11	26	1	34	16	0	0	0	11	47	0	49	0	9	57	0	43	0	4	0	1	2	2	0	12	64	1	3	0	0	11	10	3
OTU_171	0	0	0	0	0	0	0	0	0	0	0	0	1	0	6	0	0	0	0	0	0	0	0	9	2093	0	1	0	0	0	0	0	0	0	0	0	0	0	0	0	0	0	0	0	0	0	0	0	0
OTU_142	6	11	5	93	0	23	9	9	22	18	17	8	4	1	0	21	16	67	25	7	224	84	7	11	12	24	3	39	12	4	9	138	19	15	18	157	4	12	1	0	72	54	5	8	3	5	1	19	12
OTU_109	0	1	0	1	0	4	34	0	0	0	0	0	0	0	0	5	1	0	1	0	85	1	3	2	22	388	0	6	0	0	6	1	4	0	0	164	0	0	12	0	10	0	1	0	0	0	1	0	0
OTU_185	11	29	18	23	0	19	41	20	5	19	88	13	0	0	1	15	12	71	0	13	69	4	0	15	19	69	9	30	14	17	31	0	39	0	28	2	2	42	36	91	11	5	51	21	0	0	35	22	13
OTU_103	49	7	2	0	0	3	0	0	1	0	3	1	27	0	0	110	19	8	0	117	5	886	7	1	13	28	8	12	0	0	0	0	11	0	18	62	0	0	27	2	3	1	0	0	0	0	0	3	1
OTU_120	10	7	0	0	0	9	101	0	0	0	0	0	0	0	0	217	0	0	0	0	0	0	0	0	0	0	217	0	0	0	0	0	2	0	0	0	0	0	102	0	211	0	0	120	0	0	0	0	0
OTU_175	0	0	0	0	0	0	0	0	0	0	0	0	0	0	0	0	0	0	0	0	0	0	0	0	0	0	0	0	0	0	0	0	0	0	0	0	8	0	1	0	0	0	0	0	0	0	0	0	0
OTU_105	4	0	9	0	0	0	0	1	0	20	4	2	1043	165	0	18	0	0	52	0	1	31	0	0	0	0	0	5	0	0	0	0	3	0	0	0	6	53	0	0	0	3	37	0	5	0	0	0	0
OTU_139	0	42	0	0	0	44	0	0	0	0	0	0	0	0	0	69	0	0	216	0	98	0	0	0	0	0	1	0	0	0	170	0	0	0	251	0	0	0	0	0	2	0	0	69	0	0	0	2	0
OTU_131	19	18	0	42	0	67	28	3	4	1	0	3	0	0	0	0	0	395	1	195	119	347	42	3	6	28	0	7	0	0	0	0	0	0	0	0	1	56	0	0	3	4	27	5	0	1	0	0	0
OTU_116	0	0	0	0	0	0	0	0	0	0	0	0	1	0	0	0	0	1	0	0	0	0	0	0	0	0	344	0	1	0	0	0	0	0	0	0	0	0	216	6	0	0	0	0	0	0	0	0	0
OTU_145	0	0	0	0	0	0	0	91	113	13	0	0	0	1	0	0	0	0	0	125	0	0	0	0	0	0	0	0	86	0	0	0	115	0	0	0	0	0	0	1	0	56	0	179	0	0	0	0	0
OTU_143	52	0	0	0	0	0	0	0	0	0	0	0	0	0	0	0	0	0	0	0	0	0	0	0	19	0	7	2	37	0	0	0	0	0	68	0	0	5	0	0	110	0	3	19	0	0	0	2	0
OTU_129	26	11	0	20	0	29	16	51	4	13	27	25	6	0	0	8	6	24	0	15	12	61	0	0	8	6	8	26	5	6	33	0	5	0	7	0	0	1	2	45	18	10	1	33	28	8	6	3	4
OTU_124	1	2	8	0	93	0	2	0	1	1	63	0	0	42	0	0	14	0	49	0	0	6	0	9	1	6	0	0	0	0	4	3	1	12	2	58	6	0	0	13	0	5	0	0	2	0	0	0	0
OTU_130	16	24	0	0	0	91	0	0	0	2	0	115	0	0	0	1	35	23	0	162	30	42	0	0	7	58	0	0	7	17	34	0	0	0	11	40	1	13	0	48	0	0	4	23	0	1	29	0	0
OTU_140	0	15	0	39	0	25	105	0	0	1	18	1	0	0	0	82	0	0	0	0	134	7	1	0	19	1	9	2	5	2	0	0	21	0	36	93	1	29	0	1	7	2	15	45	0	1	0	0	0
OTU_162	0	0	0	0	15	0	0	217	0	21	0	0	1	0	1975	0	0	0	0	0	0	0	0	0	0	0	0	0	0	0	0	0	0	0	0	0	0	0	0	0	16	0	0	0	0	0	0	0	0
OTU_149	10	1	0	6	14	17	31	0	2	0	26	0	0	0	0	21	26	0	1	0	1	54	0	0	0	0	0	0	0	6	4	1	87	0	0	1	0	0	0	0	9	0	0	9	5	49	6	1	3
OTU_119	31	13	0	11	0	0	26	19	0	0	12	1	20	0	1	8	26	70	27	34	19	100	7	7	17	5	12	11	7	0	30	0	0	0	8	67	9	0	0	20	14	0	0	0	0	0	3	2	5
OTU_182	0	2	73	2	69	0	0	1	3	1	2	3	0	0	3	0	1	2	0	4	1	5	0	0	0	0	0	0	0	0	1	118	0	17	1	1	14	0	0	15	0	0	0	0	1	1	0	0	1
OTU_137	4	0	0	1	0	6	13	12	0	1	2	3	0	0	0	22	0	24	52	0	1	1	64	22	55	0	2	0	0	66	0	0	0	0	2	0	0	1	5	0	2	0	0	81	0	0	6	0	4
OTU_160	0	0	0	0	0	0	0	0	0	0	0	0	0	0	0	0	0	0	0	0	0	0	0	0	0	0	0	0	0	0	0	0	0	0	0	0	0	1	0	0	0	0	0	0	0	0	0	7	0
OTU_158	0	0	0	0	0	0	0	0	0	0	0	0	0	0	0	0	0	0	0	0	0	0	2	0	0	0	0	0	0	0	0	0	0	0	0	0	1	4	0	0	0	0	1	0	0	0	0	1	0
OTU_170	1	1	13	16	306	5	3	5	1	2	47	10	0	86	0	1	6	11	6	1	0	0	2	2	15	4	1	1	8	3	0	8	8	19	1	0	13	1	1	25	0	9	2	3	1	4	0	7	6
OTU_151	1	0	0	0	0	0	0	0	0	0	0	0	0	0	0	100	0	41	0	0	0	0	0	0	11	1	14	0	0	0	0	0	0	0	3	1037	0	0	0	0	20	0	0	3	0	0	0	0	5
OTU_173	29	29	1	10	0	0	0	0	0	0	0	0	0	0	0	19	0	0	0	0	0	0	0	0	1	0	87	21	0	1	112	0	2	1	90	0	0	0	80	0	37	0	0	2	1	0	0	14	1
OTU_179	4	0	70	5	36	1	11	2	2	0	39	7	5	65	20	2	2	4	6	3	1	121	1	2	7	2	0	4	9	3	6	11	2	3	0	26	20	0	0	9	0	37	1	12	5	1	0	0	5
OTU_138	0	0	20	40	19	0	1	8	0	0	11	4	14	4	1	0	0	0	12	44	21	0	0	27	0	0	0	8	5	1	0	12	0	31	0	65	20	12	0	13	0	36	3	0	19	0	0	0	1
OTU_148	0	0	0	0	0	0	0	0	0	0	0	0	0	0	0	0	0	0	0	0	0	0	0	0	0	0	0	0	0	0	0	0	0	0	0	0	0	0	0	0	0	0	0	0	0	0	0	1	0
OTU_186	0	0	356	0	37	0	0	0	0	0	0	0	0	0	0	0	0	0	0	0	2	0	0	0	0	0	0	1	0	2	0	440	0	0	0	0	0	0	0	0	0	0	0	0	0	0	0	0	0
OTU_164	0	0	0	0	0	0	0	0	0	0	0	0	0	0	0	0	0	0	0	0	0	0	0	0	0	0	0	0	0	0	0	0	0	0	0	0	0	0	0	0	0	0	0	0	0	0	0	0	0
OTU_159	0	0	0	0	0	0	0	0	4	0	0	0	0	0	0	0	0	620	0	0	0	0	0	0	0	0	0	0	0	0	0	0	0	0	0	0	0	0	0	0	0	0	0	0	0	0	0	0	0
OTU_141	18	1	0	1	0	250	4	0	0	0	0	0	0	0	0	47	1	1	7	28	2	0	24	2	0	0	6	100	0	23	25	0	2	0	6	0	1	3	4	0	4	0	2	16	0	0	36	5	0
OTU_156	0	0	87	3	0	0	0	0	68	0	0	0	0	0	0	0	0	1	0	0	1	1	0	1	9	0	2	0	0	0	0	4	0	0	0	422	44	1	0	0	0	0	0	1	0	5	0	0	0
OTU_150	0	0	0	5	0	3	47	2	0	0	0	1	0	0	0	3	2	7	51	61	22	39	1	12	9	13	0	2	6	5	0	0	1	0	10	0	2	3	0	13	2	9	2	5	3	0	1	0	0
OTU_154	9	5	0	11	0	2	10	8	0	1	0	3	0	0	0	14	8	2	56	10	27	12	9	16	19	23	2	4	34	0	2	0	4	0	13	11	0	13	8	0	1	1	6	8	0	0	4	5	0
OTU_163	0	0	0	0	0	0	9	0	0	0	0	0	0	0	0	0	0	0	0	0	0	0	0	0	0	0	1	0	0	0	0	0	0	0	25	0	0	0	17	0	5	1	0	0	0	0	1	36	0
OTU_144	10	2	0	12	0	7	36	19	0	0	0	0	0	0	0	0	6	0	0	27	1	0	0	0	0	0	50	17	0	0	97	0	0	0	30	0	1	14	33	2	18	0	6	19	1	0	1	2	0
OTU_161	26	0	2	0	0	0	0	14	0	0	0	0	0	0	0	0	1	0	0	0	15	0	0	0	1	0	58	12	0	0	0	0	11	0	16	21	1	38	0	0	26	2	6	0	0	0	0	3	0
OTU_167	11	12	0	3	0	12	21	9	1	19	0	1	7	0	0	13	6	12	11	12	62	2	20	10	4	22	1	3	6	16	7	0	7	0	1	2	1	0	7	0	3	0	6	3	38	9	12	9	12
OTU_157	0	20	0	19	0	7	11	0	0	0	0	0	0	0	0	43	0	0	0	0	20	0	0	58	1	0	27	2	0	1	31	0	0	0	75	0	3	9	42	1	10	0	3	24	0	0	2	2	0
OTU_166	4	0	0	0	3	0	31	0	0	0	4	0	0	0	0	0	0	0	0	0	0	0	0	0	0	0	2	0	0	0	0	0	0	0	0	0	0	2	0	0	0	0	0	0	0	0	0	97	0
OTU_181	7	5	0	4	0	9	1	0	1	1	26	10	28	0	0	2	2	22	6	0	2	32	4	0	4	13	0	2	3	2	8	0	6	0	1	28	0	7	1	17	2	1	4	0	0	4	0	3	8
OTU_189	14	9	0	0	0	24	17	0	0	0	0	2	0	0	0	0	5	0	1	22	0	0	0	4	0	0	0	10	1	4	8	0	2	0	0	0	0	6	0	0	7	1	1	17	0	0	1	0	1
OTU_176	2	0	19	20	0	16	10	11	2	0	0	3	9	0	0	4	17	7	9	7	12	22	7	10	16	11	1	6	8	8	0	1	6	0	3	17	9	4	10	13	3	41	8	10	0	1	2	1	1
OTU_191	10	4	0	29	0	7	2	3	0	1	0	4	11	0	0	10	0	18	43	7	19	0	0	15	0	17	11	13	21	1	12	44	15	0	9	0	8	11	5	0	6	1	5	5	0	2	0	1	5
OTU_165	15	0	0	0	0	0	0	0	0	0	0	0	0	0	0	0	0	0	0	0	42	0	0	0	7	0	71	11	0	1	8	0	0	0	5	0	0	0	90	0	63	0	0	0	0	0	0	2	0
OTU_188	1	0	1	0	0	0	0	0	0	0	0	0	0	0	0	0	0	0	0	0	0	1	0	0	0	0	0	0	0	0	0	0	0	0	0	0	0	0	0	0	0	0	0	0	0	0	0	0	0
OTU_180	1	1	0	7	0	0	16	1	0	0	0	0	0	1	0	2	0	8	13	44	5	106	0	2	2	0	0	0	6	0	1	0	0	0	2	0	0	2	0	0	0	0	0	2	0	0	0	0	0
OTU_177	0	0	0	0	0	0	0	0	0	0	0	0	0	0	0	0	0	0	0	0	0	0	0	0	0	0	0	0	0	0	0	0	0	0	0	0	0	0	0	0	0	0	0	0	0	0	0	0	0
OTU_190	0	0	0	0	0	61	0	0	0	0	0	0	0	0	0	0	0	0	0	0	0	0	0	0	0	0	0	3	1	0	0	0	0	0	0	0	8	85	0	0	0	3	88	0	0	0	0	0	0
OTU_187	7	7	0	19	0	6	6	4	3	1	0	0	0	0	0	6	11	6	6	7	14	8	0	1	3	3	1	9	0	0	5	0	7	0	5	55	0	5	5	1	3	0	3	6	0	0	0	4	5
OTU_178	7	3	0	2	0	5	4	0	0	1	0	1	0	0	0	4	0	7	0	3	1	38	0	0	0	1	1	18	0	1	8	0	0	0	2	0	0	0	5	0	3	0	2	11	0	0	0	1	3
OTU_192	0	0	0	0	0	20	0	0	0	0	0	0	0	2	0	133	0	0	0	0	179	14	0	0	7	0	0	9	0	0	0	0	38	0	0	0	5	56	0	1	0	4	47	1	0	19	0	0	0
OTU_194	0	0	0	0	0	0	0	0	0	0	0	0	0	0	0	0	0	0	0	5	0	0	0	1	2	0	0	0	0	0	0	0	0	0	0	0	0	0	0	0	0	1	0	0	0	0	1	0	0
OTU_183	5	0	0	3	0	0	1	4	1	0	0	0	0	0	0	8	3	0	5	7	8	181	2	6	10	0	1	1	2	0	4	0	0	0	0	0	2	3	0	0	0	0	1	2	0	0	0	0	0
OTU_193	0	0	0	0	0	0	0	0	0	0	0	0	0	0	0	0	0	0	0	0	0	0	0	0	0	0	0	0	0	0	0	0	4	0	0	0	0	0	0	0	532	0	1	0	0	0	0	0	0
OTU_174	1	18	0	1	0	17	0	0	0	0	0	11	0	0	0	0	19	0	0	2	0	0	0	1	0	0	0	0	0	0	9	0	0	0	0	0	0	0	1	0	1	0	0	143	0	2	2	0	0
[truncated: 152 more columns]

## Sheet: Figure 1F
var	estimate	estimate1	estimate2	statistic	p.value	parameter	conf.low	conf.high	method	alternative
Bacteria|Firmicutes|Clostridia|Clostridiales|Eubacteriaceae|Eubacterium	-0.670392	0.339047	1.00944	-2.70019	0.0110144	31.767	-1.17626	-0.164525	Welch Two Sample t-test	two.sided
Bacteria|Firmicutes|Clostridia|Clostridiales|Lachnospiraceae|Clostridium_XlVb	-0.454134	0.10744	0.561575	-3.17056	0.00400379	24.9185	-0.749181	-0.159088	Welch Two Sample t-test	two.sided
Bacteria|Firmicutes|Clostridia|Clostridiales|Lachnospiraceae|Pseudobutyrivibrio	-0.101255	0.0668962	0.168151	-2.04558	0.0489509	32.5444	-0.202017	-0.000494109	Welch Two Sample t-test	two.sided
Bacteria|Firmicutes|Erysipelotrichia|Erysipelotrichales|Erysipelotrichaceae|Holdemanella	-0.264456	0.0101837	0.274639	-2.14085	0.0441123	21.1094	-0.521266	-0.00764551	Welch Two Sample t-test	two.sided
Bacteria|Proteobacteria|Gammaproteobacteria|Enterobacteriales|Enterobacteriaceae|Escherichia/Shigella	-5.02737	1.12236	6.14973	-2.20644	0.0380041	22.1778	-9.75048	-0.304258	Welch Two Sample t-test	two.sided
