# Supplementary material for: Long-term Metformin Alters Gut Microbiota and Serum Metabolome in Coronary Artery Disease Patients After Percutaneous Coronary Intervention to Improve 5-year Prognoses: A Multi-omics Analysis
Source: Rev Cardiovasc Med. 2025 May 27;26(5):26835. doi: 10.31083/RCM26835 (PMC12135650; doi:10.31083/RCM26835)
Supplement: Supplementary file 1 [file 2153-8174-26-5-26835-s1.zip › Supplementary Table 3.xlsx]

## Sheet: HC vs non Met CAD-DM
ID	log2FC	log2CPM	PValue	FDR	level	MeanA(HC)	MeanB(non Met CAD-DM)	JK024	JK041	JK037	JK032	JK029	JK039	JK016	JK017	JK023	JK020	JK019	JK021	JK030	JK003	JK022	JK027	JK014	JK044	JK038	JK043	JK015	JK004	CHD068	CHD245	CHD163	CHD224	CHD017	CHD144	CHD089	CHD153	CHD253	CHD137	CHD014	CHD149	CHD202	CHD190
OTU_97	-11.994	13.048	8.88034e-11	1.02124e-08	Depleted	0	0.962	0	0	0	0	0	0	0	0	0	0	0	0	0	0	0	0	0	0	0	0	0	0	0.571	9.626	0	0.005	0	0.414	0	0	0.049	1.166	0.046	0	0	1.594
OTU_102	-13.274	14.32	1.23599e-07	7.10697e-06	Depleted	0	2.24	0	0	0	0	0	0	0	0	0	0	0	0	0	0	0	0	0	0	0	0	0	0	1.024	25.838	0	0	0.009	0	0	0	0	0	0	0	0	4.488
OTU_152	-4.943	11.804	4.30547e-05	0.00165043	Depleted	0.036	0.855	0	0	0.035	0.005	0	0.138	0	0	0.032	0.142	0.011	0.015	0	0.005	0	0.207	0	0	0.042	0.105	0	0.051	0.004	0	0.424	0.069	0.013	0	0.003	0	11.117	0.014	0.026	0.175	0.01	0.117
OTU_78	-4.061	12.66	9.76105e-05	0.0028063	Depleted	0.064	1.712	0.011	0.015	0	0.091	0.096	0.004	0.043	0	0.021	0.021	0.18	0	0	0.053	0.339	0.028	0.207	0.02	0	0.038	0.233	0.004	0.473	0.013	0	0.02	6.688	0.006	1.057	0.015	14.456	0	0.005	0.278	0.886	0.066
OTU_135	-2.836	14.137	0.000150709	0.00346631	Depleted	0.564	2.881	0.149	0.16	0.017	0.01	0.239	0.418	0.014	0.036	1.026	0.838	0.283	0.074	0.172	0.312	0.31	0.659	3.628	0.629	0.127	0.248	2.031	1.015	0.175	0.004	1.318	22.471	2.043	0.105	1.019	0.263	6.881	2.388	0.414	0.906	2.05	0.295
OTU_63	-7.748	11.221	0.00040344	0.0077326	Depleted	0.002	0.635	0	0	0	0.005	0	0	0	0.004	0	0	0	0	0	0.01	0	0	0	0	0	0.029	0	0	0	0	7.261	0	0	0	0	0.086	0	0	0	0	0	1.549
OTU_162	-6.007	7.771	0.000501193	0.00823389	Depleted	0	0.081	0	0	0	0	0	0	0	0	0	0	0	0	0	0	0	0	0	0	0	0	0	0	0	0	0	0	0	0	0	0	0.024	0	1.11	0	0	0
OTU_75	-3.548	11.677	0.000754854	0.00897837	Depleted	0.097	0.57	0.006	0.004	0.244	0	0.016	0	0.005	0.004	0.043	1.181	0.033	0.099	0.041	0.024	0.011	0.018	0	0	0.148	0.029	0	0.227	0.004	0	0.089	5.216	1.808	0	0.003	0.121	0	0.532	0.031	0	0.088	0.082
OTU_56	4.773	13.009	0.000804893	0.00897837	Enriched	1.304	0.055	0	9.573	5.615	0	1.489	0.352	0.01	0.069	0.027	0.506	0	0.953	0.107	0.692	0	1.198	7.646	0.004	0.419	0.01	0.013	0.013	0	0	0.011	0.005	0	0	0.032	0.01	0	0.686	0	0	0.01	0.01
OTU_72	-2.873	11.636	0.000858705	0.00897837	Depleted	0.101	0.627	0.017	0.015	0.534	0.005	0	0.031	0.01	0.004	0.096	0.121	0.044	0.045	0.124	0.043	0.103	0.396	0.335	0.051	0.021	0.024	0	0.206	0.041	0	3.396	1.916	0.362	0	0	0.046	1.262	1.175	0.031	0.005	0.519	0.02
OTU_125	7.653	11.985	0.0008588	0.00897837	Enriched	0.652	0.003	0	2.014	0.006	0	0.004	0.077	0.014	0	0	1.408	0.005	1.733	4.798	0	0	0	0	0	0	0	0	4.297	0	0	0	0.01	0	0	0	0	0	0	0	0	0.034	0
OTU_26	-2.483	13.813	0.000955085	0.0091529	Depleted	0.617	2.128	0.331	0.257	0.232	0.01	0.383	1.954	0.019	0.036	0.609	1.603	0.212	0.397	0.018	0.216	0	0.447	0.829	0.148	0.636	3.953	0.568	0.724	0.404	0.009	1.469	19.84	2.819	0.083	0.388	0.233	0.079	0.578	0.486	1.841	0.974	0.586
OTU_40	2.242	13.17	0.00308636	0.0273024	Enriched	1.227	0.302	1.586	0.261	1.381	0.116	0.882	0.314	0.124	0.093	0.085	0.432	0.398	5.427	0.64	0.653	4.342	0.405	0.299	0.02	1.834	0.095	0.106	7.492	0.265	0.013	0.33	0.227	0.048	0.061	0.032	0.243	1.06	0.014	0.516	0.335	0.416	0.667
OTU_14	5.939	16.12	0.00350892	0.0288232	Enriched	4.942	0.057	10.675	0.034	0.035	1.152	0	0	66.429	0	0	6.595	12.038	0	0.006	6.944	0	0	0.012	0.016	0	0.005	0.055	4.725	0	0.009	0	0.02	0.009	0.58	0.032	0.121	0	0	0	0	0	0.025
OTU_1	3.021	15.832	0.00403058	0.0309011	Enriched	3.829	1.122	0.039	5.739	0.191	0.323	0.259	0.172	0.114	14.478	0.662	1.213	0.131	0.298	0.421	0.086	51.278	0.521	0.323	6.377	0.291	0.477	0.492	0.347	0.126	0.049	4.122	3.231	3.037	0.083	0.047	0.01	1.292	0.471	0.01	0.708	2.099	0.428
OTU_70	4.222	11.512	0.00484203	0.0348021	Enriched	0.596	0.028	3.333	0	0.029	0	0	1.126	0	0.004	0	0.348	0.005	0.755	0.521	0.216	0	0	0	0.012	5.352	0	0	1.409	0	0.009	0.017	0.005	0.017	0	0.015	0.152	0	0	0.061	0	0	0.122
OTU_35	4.12	10.656	0.00581131	0.0393118	Enriched	0.277	0.019	0.028	0.004	0.012	0	0.032	0.176	0	0	0	0.67	0.005	0.328	0.278	0	0.006	0	0	0.008	0	0.067	0	4.489	0	0.013	0.006	0	0	0	0.018	0.005	0	0	0.164	0	0.005	0.051
OTU_65	2.515	12.284	0.00627169	0.0400691	Enriched	0.513	0.143	0.275	0.034	0.064	0.081	0.172	0.004	0.038	0.016	0.15	0.938	1.035	0.268	0.136	0.005	3.946	0.078	0.323	0	0.403	2.067	1.166	0.081	0.053	0.004	0.056	0	0.004	0.066	0.108	0.228	0.006	0.07	0.153	0.123	0.783	0.351
OTU_29	-3.324	11.342	0.0066932	0.0405115	Depleted	0.066	0.696	0.435	0.019	0.041	0	0.012	0.08	0	0	0.005	0.005	0.005	0	0	0	0.034	0	0	0.008	0.551	0.22	0.004	0.039	0	0.013	0.006	0	0.039	0	0.026	9.53	0.006	0.009	0	0.099	0.02	0
OTU_60	2.539	12.341	0.0107183	0.0616304	Enriched	0.453	0.137	0.215	2.424	0.441	3.243	0.459	0.211	1.431	0.008	0	0.369	0.011	0.139	0.19	0.149	0	0.134	0.03	0.012	0.18	0.105	0.008	0.218	0.041	0.04	0	0.01	0.318	0.072	0.099	1.047	0.006	0.009	0.01	0.009	0.245	0.015
OTU_23	1.696	13.271	0.0117628	0.0641716	Enriched	1.223	0.58	1.052	3.416	0.592	1.202	0.607	2.008	0.737	1.715	4.135	0.253	0.256	0.626	0.047	0.869	0.132	1.313	1.671	0.113	0.27	0.482	5.14	0.266	0.094	0.106	0.961	0.039	1.433	0.022	0.055	1.244	0.024	0.825	1.595	0.769	0.91	0.036
OTU_59	2.081	13.684	0.0131057	0.0641716	Enriched	1.123	0.521	0.292	0.365	0.493	0.131	3.221	1.084	3.833	0.698	2.842	0.543	0.719	0.536	0.071	0.447	1.562	1.483	0.64	3.093	0.064	0.411	2.121	0.06	0.718	0.106	0.363	0	0	0.05	0.055	0.45	0	2.821	0.67	0.911	0.91	0.234
OTU_48	2.512	12.697	0.0131248	0.0641716	Enriched	0.68	0.156	0.094	0.037	0.18	0.025	0.335	1.126	0.005	0.036	0.62	0.406	0.131	0.174	0.018	0.125	5.853	0.152	0.061	0	0.678	4.01	0.861	0.03	0.078	0.239	0.117	0.005	0	0	0.003	0.02	0.872	0	0.112	0.453	0.132	0.153
OTU_82	5.222	9.709	0.0133923	0.0641716	Enriched	0.144	0.002	0.611	0	0	0	0	0.019	0	0	0	0	0	0	0	0.178	0	0	0	0.004	0.583	0	0	1.778	0	0	0.017	0.005	0	0	0.006	0	0	0.005	0	0	0	0
OTU_12	-1.96	14.434	0.0144686	0.0665556	Depleted	0.628	2.641	0.028	0.694	0.615	0.369	0.12	0.107	1.127	0.077	1.469	0.58	0.065	0.055	0.006	0.884	5.663	0.018	0.055	0.016	0.101	0.243	1.361	0.158	7.288	10.419	1.296	0.089	0.335	1.093	2.196	0.298	0.926	9.061	1.621	1.048	0.739	0.56
OTU_51	-1.987	12.106	0.0176333	0.0779932	Depleted	0.178	0.473	0.055	0.492	0.162	0.071	0.132	0.747	0.095	0	0.588	0.095	0.022	0.005	0.018	0.25	0.31	0.378	0.018	0.105	0	0.014	0.339	0.026	0.253	1.808	0.022	0.222	0.065	0	2.371	0.01	0	0.485	0.107	0.17	0.161	0.942
OTU_16	-2.071	12.549	0.0212621	0.0894469	Depleted	0.383	0.765	0.11	0.127	0.348	0.01	0.128	0.103	0	0.069	1.635	3.015	0.142	0	0.16	0.677	0	0.295	0	0.211	0.784	0.014	0.017	0.591	0.286	0.155	0.011	6.792	0.588	0.359	0.222	0.384	0.012	0.005	0.9	0	0	0.993
OTU_87	5.678	10.797	0.0217784	0.0894469	Enriched	0.442	0.003	0.028	0.004	0	0	0	0.931	0	0	0	0	0	0	0.018	0	0	0	0	0	8.659	0.091	0	0	0	0	0	0.005	0.004	0	0.032	0	0	0	0	0	0	0
OTU_127	6.794	9.655	0.0276404	0.108674	Enriched	0.131	0	0	0.004	0.006	0	0	2.873	0	0	0	0	0	0	0	0	0	0	0	0	0	0	0	0	0	0	0	0.005	0	0	0	0	0	0	0	0	0	0
OTU_85	2.593	10.664	0.0283497	0.108674	Enriched	0.189	0.046	0	1.723	0.035	0.04	0.579	0.498	0	0.045	0.005	0.063	0.038	0.164	0	0	0	0	0.335	0.008	0.016	0.095	0.004	0.518	0.008	0	0.017	0	0	0.017	0	0.04	0	0.247	0.153	0.151	0	0.01
OTU_71	2.094	10.132	0.038401	0.142455	Enriched	0.227	0.045	0.132	0.004	0.006	0.025	0.02	0.027	0	0.028	0.085	0	0.027	0.194	0.107	1.782	0	0.166	0.073	0.07	2.236	0	0.017	0	0.033	0	0.017	0	0.301	0.006	0.055	0.061	0.043	0	0.056	0.057	0	0
OTU_67	3.058	12.288	0.0435289	0.156432	Enriched	1.027	0.107	3.278	0	0.586	0	0.291	6.835	0	0.004	0	1.27	0.011	0.134	1.433	8.5	0.011	0	0	0.008	0.069	0.158	0	0	0	0.018	0	0.005	0	0	0.009	1.457	0.006	0.005	0	0	0	0.005
OTU_32	-2.015	14.853	0.0495798	0.162603	Depleted	1.04	5.624	0.006	7.693	0.046	3.394	7.714	0.264	0.095	0	0	0.158	0.005	0.367	0.136	0	0.764	0.355	0.018	0.02	0.016	1.752	0.042	0.026	0.518	0	0.106	0.187	0.057	0.022	4.681	8.25	38.981	6.244	0.01	18.541	0.798	0.336
OTU_113	1.584	10.434	0.0499294	0.162603	Enriched	0.195	0.071	0.854	0.093	0.493	0.051	0.076	1.134	0.005	0.101	0.107	0.069	0.011	0.278	0.018	0.139	0	0.088	0.207	0.055	0.17	0.029	0.305	0.004	0.041	0.04	0.067	0	0	0.011	0.02	0.253	0	0	0.358	0.17	0.005	0.036
OTU_91	2.739	11.346	0.0503016	0.162603	NotSig	0.521	0.103	2.154	0.007	3.776	0	0.223	0	0	0.004	0.016	0.822	0.071	0.303	0.326	0.932	0	0	0	0	1.129	1.69	0	0	0	0.044	0.017	0.005	0	0	0.003	0.015	0	0	1.161	0	0	0.194
OTU_28	3.114	10.211	0.0509019	0.162603	NotSig	0.242	0.022	0.441	0.004	0.215	0	0.479	0.011	0	0.008	0	0	0	0.323	0.509	0	0.017	0	0	0.012	3.291	0	0	0.004	0	0	0.061	0.005	0	0	0	0.238	0.006	0	0	0	0	0
OTU_17	1.654	14.012	0.0541988	0.164971	NotSig	2.784	0.813	1.063	5.687	4.426	1.561	4.681	4.095	0	0.426	11.059	0.285	2.326	0.362	0.302	3.078	0.213	0.005	16.871	0.016	0.461	1.848	1.531	0.955	2.522	0.018	0.034	0	0.24	0.248	0.622	0.182	0.006	0	1.314	1.69	4.33	0.178
OTU_73	-1.165	12.92	0.0545912	0.164971	NotSig	0.542	1.344	0.441	0.716	0.806	0.247	0.415	2.241	0.043	0.62	1.159	0.306	0.294	0.785	0.059	0.557	0.115	0.779	0.415	0.027	0.185	0.272	1.179	0.27	0.306	0.355	0.653	0.113	0.401	0.072	0.061	1.715	1.761	11.262	0.925	0.514	0.514	0.163
OTU_34	2.344	14.13	0.0559468	0.164971	NotSig	0.928	0.516	0.006	2.913	0.29	0.02	0.016	0.1	0.737	0.146	1.256	0.011	0.005	0.109	0.012	0.053	2.946	0.253	0.305	11.211	0	0.005	0.004	0.009	0.461	0	0.067	1.069	0.828	0	0.006	0.005	3.462	0.751	0.051	0	0.524	0
OTU_104	1.015	10.946	0.0600306	0.172588	NotSig	0.223	0.136	0.689	0.037	0.261	0.162	0.148	0.364	0.086	0.195	0.246	0.285	0.098	0.129	0.314	0.173	0.23	0.35	0.128	0.102	0.339	0.22	0.254	0.103	0.033	0.031	0.173	0.128	0.274	0	0.05	0.506	0.024	0.149	0.102	0.109	0.196	0.122
OTU_41	-1.838	13.109	0.0623948	0.17501	NotSig	0.533	0.862	0.485	0.011	0.76	0.02	0.798	1.264	0.01	0.26	0	0.243	0.234	4.419	0.006	0.082	0.011	0.018	0.012	0.004	0.525	1.079	1.45	0.026	0.004	1.626	0.067	0	0	0.591	7.37	0.309	0.024	0	0	0.694	0.005	1.38
OTU_47	1.638	11.741	0.064715	0.177196	NotSig	0.38	0.204	0.193	0.869	0.255	0.581	0.674	1.103	0.076	1.119	0	0.517	0.392	0.278	0.361	0.365	0	0	0.768	0.004	0.164	0.239	0.013	0.377	0.02	0.018	0	0	0.819	0.072	0.079	0.056	0.006	0	0.281	0.241	1.243	0.025
OTU_106	-2.243	10.437	0.069234	0.185161	NotSig	0.076	0.283	0	0.007	1.439	0	0.02	0.008	0	0	0.043	0.026	0.071	0.02	0.006	0.005	0.006	0	0	0	0.005	0.01	0	0.017	0.029	0	2.659	0	0	0	0	0.01	0	0.914	0.02	0.005	0.328	0
OTU_31	2.431	13.236	0.0754866	0.19513	NotSig	1.909	0.308	3.068	0.011	4.258	0	0.056	9.164	0	0.004	0.027	1.687	0.016	13.5	0.006	0.005	0.006	0	0	0.004	6.804	3.38	0.004	0.004	0	0.089	0	0.01	0	0	0.009	0.334	0.006	0	0.164	0	0.005	3.698
OTU_94	-2.348	11.806	0.0763551	0.19513	NotSig	0.185	0.509	0.386	0.004	1.949	0	0.08	0	0	0.057	0.005	0.005	0.005	0.909	0.071	0	0	0	0	0.012	0.403	0	0	0.18	0	0.027	0	5.187	0.344	0	0.015	0.005	0	0.639	0.905	0	0	0
OTU_114	-4.212	12.538	0.0824721	0.20618	NotSig	0.074	0.337	0	0	0.012	0.005	0	0	0.005	0	0	0	0	0	1.54	0	0	0	0	0	0	0	0	0.056	0	0	0	0	0	4.71	0.003	0	0	0	0	0	0	0
OTU_30	-1.969	11.749	0.0858564	0.209675	NotSig	0.203	0.611	0	0	0	0.02	0	0.559	0.081	0	1.63	0	0.005	0.005	0.047	0	0	0	0.902	0.121	0.053	0.616	0.437	0	0.424	0	0.19	2.99	0.793	0	0	0.015	0	0.606	0.107	0.151	3.053	0.224
OTU_123	1.505	10.585	0.0875167	0.209675	NotSig	0.169	0.067	0.099	0.269	0.064	0.177	0.064	0.418	0.005	0.182	0	0.105	0.071	0.129	0.006	0.163	0	1.202	0	0.199	0.085	0.076	0.322	0.081	0.004	0.018	0.028	0.232	0	0	0.02	0.319	0	0.056	0.118	0.113	0.029	0
OTU_13	-1.422	14.387	0.100639	0.236193	NotSig	1.398	2.371	0.226	2.901	11.515	0.182	1.002	0.295	0.005	1.87	0.032	1.766	0.675	0.194	0.059	3.659	0.109	0	0.098	0	0.132	1.084	3.643	1.311	2.889	11.603	5.742	0	0.423	0.226	0.266	0.121	0.256	0.574	5.9	0.845	0.005	4.34
OTU_22	1.277	14.669	0.10757	0.247411	NotSig	2.462	1.65	1.719	0.988	0.209	5.859	0.443	5.98	0	1.018	3.82	0.738	1.552	1.743	0.889	4.216	0.184	0.115	10.066	8.825	0.811	3.533	0.564	0.891	4.056	0.013	0.497	0.025	9.907	0.679	0.864	1.679	1.39	0.005	1.273	2.2	0.161	0.357
OTU_52	-2.687	13.589	0.111381	0.249827	NotSig	0.292	1.793	0	0	1.462	2.46	0	0.004	0	0	0	0	0	0.005	0	0	0	0	0.396	0.426	0	0.005	0.102	1.572	0	0	11.048	0.015	0	0.006	14.01	0	0.006	0	0.005	0.014	0	0
OTU_69	2.49	10.019	0.112965	0.249827	NotSig	0.172	0.007	0.039	0.004	0	0	0	0	0.024	0.069	0	1.328	0	0.005	0.19	0.706	0.276	0	0	0.008	0.44	0	0	0.69	0.004	0.004	0	0.005	0	0.083	0	0	0	0	0	0	0	0
OTU_9	2.252	13.849	0.116267	0.252278	NotSig	2.052	0.458	9.061	0.007	0	3.758	0.004	0	0	0.008	0	0	15.514	0.03	0	13.25	0.006	0.115	0.03	0.008	0.085	0	0.004	3.273	0	0.031	0.112	0	0.004	0.304	0.006	2.6	0	3.167	0.031	0	0.152	0.01
OTU_77	-1.323	11.202	0.118759	0.252913	NotSig	0.172	0.466	0.061	0.004	0.603	0.232	0.184	0.893	0.014	0	0.096	0.037	0.103	0.065	0	0.207	0.023	0.005	0.037	0.016	0.843	0.301	0.013	0.051	0.339	0	0.017	0	0.222	0.006	0.091	0.298	0	0	1.069	3.408	0.166	0.907
OTU_124	2.456	12.043	0.125712	0.262853	NotSig	0.265	0.126	0	0.007	0.029	0	0.012	0.008	0	0	0.053	0.005	0	0.005	0	0.01	5.284	0.078	0.006	0.168	0	0	0.157	0	0.008	0	0.006	0	0.274	0	0	0.005	1.036	0.424	0	0	0.015	0
OTU_37	-1.77	12.459	0.131127	0.269278	NotSig	0.244	0.602	0.364	0.007	0.012	0.222	0	0.766	0.014	1.273	0	0.696	0.022	0.238	0.219	0.84	0	0	0	0	0.26	0	0	0.428	0.004	0.381	0	0.015	0	0.403	5.539	0.364	0.006	0	1.345	0.005	0	0.367
OTU_172	-1.008	12.617	0.137848	0.278114	NotSig	0.496	0.838	0	0.149	1.497	0.015	0.543	0.153	0.333	0	0.433	0.116	0.251	1.137	0.036	0.298	0	0.267	0.713	0.207	1.288	1.342	1.968	0.176	2.922	0.638	1.318	0.059	1.107	0.248	0.415	0.238	1.499	0.522	0.148	0.463	1.497	0.657
OTU_118	3.568	10.887	0.146216	0.28991	NotSig	0.13	0.01	0	0	0.006	0	0	0	0	1.322	0	0	0	0	0.592	0	0	0	0	0.558	0	0	0	0.381	0	0.115	0	0	0	0	0	0.02	0	0	0	0	0	0.01
OTU_175	-4.173	13.162	0.178994	0.348887	NotSig	0.116	0.519	0	0	0	0	0	0	0.01	0	0	0	0	0	2.547	0	0	0	0	0	0	0	0	0	0	0	0	0	0	7.266	0	0	0	0	0	0	0	0
OTU_126	1.561	9.201	0.186947	0.353194	NotSig	0.081	0.029	0.364	0.004	0	0.005	0.016	0.287	0	0.004	0	0.179	0	0.114	0.047	0.034	0	0	0	0	0.143	0.019	0.085	0.488	0.004	0	0	0	0	0	0	0.202	0	0	0.051	0.052	0	0.102
OTU_184	2.681	8.088	0.187346	0.353194	NotSig	0.031	0.005	0.622	0	0.029	0	0	0.008	0	0	0	0	0	0	0	0	0	0	0	0.004	0.016	0	0	0	0	0	0	0	0	0	0	0	0	0.061	0	0	0	0.005
OTU_55	1.468	11.199	0.197767	0.362485	NotSig	0.388	0.179	0.386	0	0.841	0	0.028	0.042	0.005	0.016	0	0.691	0.022	0.899	0.492	0.634	0	0	0	0.008	0.959	0	0	3.504	0.033	0.018	0.011	0.01	0	0.011	0.009	0.592	0	0	1.462	0.009	0.01	0.341
OTU_66	1.328	12.519	0.198578	0.362485	NotSig	0.892	0.188	1.801	0	0.017	0.328	3.364	3.279	0	0.138	0.449	1.861	1.209	2.12	0.059	0.331	0.006	0.005	0	0.008	1.076	0.067	3.499	0.004	0.057	0.505	0	0	0.013	0.017	1.259	0.172	0	0	0.251	0.151	0.142	0.061
OTU_10	-1.282	12.859	0.210624	0.378465	NotSig	0.717	1.144	0.039	0	2.32	0.03	0.515	0.245	0	0.045	0	4.702	0.016	2.19	0.024	1.205	0.006	0	0	0.008	1.293	2.845	0	0.287	0.996	0.044	0.006	5.325	1.381	0	0.009	3.121	0	1.376	2.429	0	0.837	0.489
OTU_38	-1.769	11.649	0.218937	0.387351	NotSig	0.22	0.696	1.339	0	3.185	0	0.184	0	0	0	0.005	0.032	0	0.05	0	0	0	0	0	0.012	0	0.005	0	0.026	0	0	3.619	0	0	0.149	0.093	0.162	0	2.178	3.129	0	0.005	0.413
OTU_54	-2.08	12.318	0.240616	0.411157	NotSig	0.309	1.132	1.873	0	0	0	0.144	0	0	0	0	0	0.163	0	0	1.028	0	0	0	0	2.952	0	0	0.647	0	0.004	0	0	0.013	0.072	0	0.005	0	0.005	0	0.005	0	15.746
OTU_18	-1.633	11.362	0.242816	0.411157	NotSig	0.166	0.823	0.617	0.022	0	0	1.58	0.011	0	0	0	0	0	0	0	0	0.006	0	0.055	0	0	1.361	0.008	0	0.143	0	0	0	0.004	0.028	0.003	3.187	0.018	0.005	8.114	0.005	0.015	0.005
OTU_3	0.893	16.461	0.243119	0.411157	NotSig	8.315	7.119	2.391	2.931	12.837	0.146	7.658	6.019	9.444	1.099	17.668	8.319	1.46	2.661	0.575	0.399	0.017	1.46	30.638	28.135	3.953	29.882	13.66	1.581	13.07	0.053	6.959	7.787	10.482	0.193	2.429	1.082	0.012	1.175	9.582	13.754	24.744	8.344
OTU_45	-1.195	12.014	0.254307	0.423845	NotSig	0.376	0.682	0.231	0	0.679	0	0.076	0.387	0	0.045	0.005	2.478	0.136	0.943	0.693	0.317	0.011	0	0	0.008	0.843	0.301	0	1.109	0	0	0	0.005	0.009	0.801	0.061	4.021	0.012	0	4.188	0.009	0.157	0.29
OTU_20	-1.871	13.334	0.26796	0.431797	NotSig	0.364	0.968	0	0.004	0	0	0.004	0	0	3.634	0	0.016	0	0	0	4.303	0.006	0	0	0.008	0	0.019	0	0.009	0.004	7.038	0	0.01	0	0	1.863	0	0	3.437	0.005	1.189	0	0
OTU_101	1.417	10.283	0.269379	0.431797	NotSig	0.156	0.068	0	0	0.012	0.01	0.124	0.444	0	0	0	0	0.654	0.288	0.225	0.005	0.011	0	0	0	0.048	0.983	0.59	0.034	0	0	0.006	0	0.004	0.011	0.003	0.774	0	0	0	0.005	0.005	0.143
OTU_11	-0.83	14.025	0.270343	0.431797	NotSig	1.393	2.376	1.465	0.198	4.223	0.197	3.62	1.778	0.005	1.209	0.016	0.633	0.436	0.467	2.974	0.562	0.011	1.253	0.006	0.035	1.017	4.216	3.698	2.622	3.534	2.154	2.977	0.005	9.846	0.381	1.787	5.448	0	0.009	0.511	3.337	0.396	2.878
OTU_121	2.114	9.766	0.287457	0.452844	NotSig	0.147	0.01	1.399	0	0	0	0	0	0.005	0.004	0	1.334	0	0	0.385	0	0.006	0	0	0	0	0	0	0.099	0	0.022	0	0	0	0.039	0.082	0	0	0	0	0	0	0
OTU_27	-0.818	13.832	0.306758	0.476718	NotSig	0.956	1.519	0.716	5.434	1.45	0.798	0.347	1.188	0.128	0.385	0	0.211	0.327	1.102	0.444	0.634	0.764	0.516	1.793	0	0.546	0.377	3.694	0.18	2.085	0.257	0.168	0.015	0.013	0.022	10.536	1.583	0.012	0.019	1.83	2.875	1.326	0.53
OTU_93	1.331	9.916	0.31122	0.477204	NotSig	0.126	0.061	0.072	0	0	0	0.064	0.065	0	0.053	0	0	0.36	0.526	0.16	0	0	0.594	0	0	0.249	0.033	0.534	0.064	0	0.004	0	0	0	0	0	0.425	0	0	0.174	0.16	0	0.097
OTU_76	2.257	9.197	0.32668	0.486319	NotSig	0.108	0.004	0.534	0	0	0	0	0	0	0	0	0	0	0	0	0	0	0	0	0	1.759	0.081	0	0.004	0	0	0	0	0	0.05	0.003	0	0.006	0	0	0	0	0
OTU_96	-1.754	10.486	0.32683	0.486319	NotSig	0.04	0.284	0	0	0	0.854	0	0	0	0.008	0	0	0.005	0	0.006	0	0	0	0	0	0	0	0	0.004	0	0.044	0	0.034	0.004	0.011	0	3.869	0	0.005	0	0	0	0.005
OTU_49	0.984	12.56	0.329851	0.486319	NotSig	0.996	0.486	1.063	0	1.595	0	0.108	0.437	0.01	0.069	0.016	4.887	0.474	1.316	1.73	1.21	0.017	0.009	0	0.012	3.492	0.029	0	5.445	0.212	0.022	0	0.02	0.004	0	0.047	4.689	0.006	0.028	0.992	0.179	0.029	0.576
OTU_132	-1.279	9.808	0.39237	0.571172	NotSig	0.082	0.13	0	0	0.354	0	0.004	0.36	0	0	0	0.959	0	0.045	0	0.005	0	0	0	0.004	0.053	0	0	0.03	0	0	1.603	0	0	0	0.085	0	0	0.005	0	0	0.024	0.102
OTU_147	1.036	10.771	0.40503	0.58223	NotSig	0.206	0.112	0.975	0	0.064	0.495	0.427	0.349	0	0	0	0.053	0.49	0.094	0.089	0	0	0.005	0	0	0.329	0.115	0	1.05	0.102	0	0	0.005	0	0	0.263	0.005	0	0	0.389	0.514	0	0.29
OTU_2	-0.57	16.637	0.43441	0.616755	NotSig	8.823	9.115	13.655	1.633	4.287	10.304	30.214	18.282	0.071	7.304	3.483	3.442	12.365	12.229	13.642	4.346	0.04	17.809	0.457	0.094	6.974	4.297	25.815	3.35	16.58	5.247	0.475	0.02	0.048	12.799	23.582	5.529	0.055	6.072	8.677	17.087	10.554	20.89
OTU_44	0.609	11.379	0.456942	0.640616	NotSig	0.362	0.317	0.033	0.19	0.157	0.03	0.599	0.115	0.609	0.036	1.341	2.863	0.12	0.338	0.077	0.312	0	0.355	0.012	0.039	0.636	0.024	0.008	0.064	0	0.031	0.073	0.005	1.756	0	0.003	0.218	0	0.471	0.205	0.005	1.35	0.321
OTU_169	0.542	9.782	0.462357	0.640616	NotSig	0.097	0.082	0.11	0.198	0	0.015	0.08	0.042	0	0.085	0.021	0.016	0.087	0.591	0.03	0.091	0.023	0.189	0.226	0	0.127	0.043	0.042	0.129	0.008	0	0.05	0.089	0.026	0.028	0	0.061	0	0.037	0.44	0.146	0.254	0.015
OTU_88	-0.593	10.929	0.47452	0.649641	NotSig	0.229	0.285	0.253	0.004	0.458	0	0.14	0.184	0	0.008	0.005	1.766	0.169	0.566	0.107	0.307	0	0.18	0	0	0.397	0.005	0.004	0.48	0.269	0.009	0.123	0.35	0.54	0.006	0.018	0.875	0	0.359	0.424	0.005	0.059	0.953
OTU_19	-0.919	10.304	0.483094	0.653597	NotSig	0.052	0.148	0.017	0.515	0	0.52	0	0.008	0	0	0.005	0.037	0	0	0	0.005	0.011	0.009	0	0.016	0	0.005	0	0	1.698	0.004	0	0.192	0.052	0	0.003	0	0.079	0	0	0.009	0.029	0.01
OTU_98	0.865	11.363	0.497474	0.665227	NotSig	0.17	0.167	0.011	0.041	0	2.222	0.331	0.004	0.699	0	0	0	0.016	0.005	0.006	0.154	0	0.161	0	0.004	0.011	0.053	0.025	0	0.139	0.058	0	0	0.013	0	0.572	0.005	0	0	0	0.354	1.101	0.092
OTU_89	0.512	12.714	0.528049	0.697996	NotSig	0.523	0.484	0.463	0	0.064	0.682	0.65	0.552	0.575	0.235	0	0.195	0.795	0.323	0.219	0.437	0.052	1.032	1.854	1.624	0.281	0.105	1.285	0.086	0.457	0.027	0	0.005	1.477	0.552	0.888	0.202	0	0.131	0.409	0.675	1.698	0.26
OTU_84	-0.508	12.301	0.546434	0.71128	NotSig	0.309	0.707	0.028	0.496	0.458	0.04	0.032	0.054	0.609	0.024	1.998	0.316	0.054	0.119	0.071	0.038	0.218	0.203	0.933	0.976	0.058	0	0.004	0.06	0.029	0	1.977	0.005	1.778	0.017	0.003	0.051	4.65	0.41	0.225	0.146	0.543	0.066
OTU_58	0.538	13.18	0.550469	0.71128	NotSig	0.541	0.833	0.364	0.462	0	0.455	0.032	0.398	0	0.264	1.421	0.248	0.441	0.124	0.101	0.711	2.929	0.152	0.122	2.866	0.265	0.181	0.344	0.017	0.008	0.075	0	0	1.908	0.006	1.583	0.157	0.073	4.617	0.966	0.557	0.264	1.442
OTU_57	0.609	10.761	0.556672	0.711303	NotSig	0.252	0.193	0.094	0.011	0.626	0	0.076	0.027	0	0.004	0.256	0.627	0.065	0.576	0.272	0.389	0	0	0.006	0.008	0.329	0.167	0	2.009	0	0.004	0	0.005	0.723	0	0	0.025	0	1.227	0.404	0	0.269	0.046
OTU_134	1.031	10.104	0.597563	0.755162	NotSig	0.082	0.068	0	0	0.012	0	0	0	0	0	0.395	0	0	0.243	0	0.547	0	0	0	0.601	0	0.01	0	0	0	0	0.676	0	0	0	0	0	0	0.005	0	0.264	0.005	0
OTU_7	0.486	15.561	0.630369	0.779976	NotSig	3.301	5.345	0.011	1.417	9.664	0.162	5.475	0.084	0	0.077	14.03	5.103	0.349	4.588	0.047	0.571	0	0.005	0.219	24.077	1.653	0.01	2.829	2.245	3.044	0.004	23.341	0.207	18.538	0	0.283	1.173	0	4.659	3.661	2.039	15.893	1.982
OTU_64	0.416	10.751	0.631701	0.779976	NotSig	0.226	0.164	0.87	0	0	0.04	0.108	0.161	0	0.028	0	0.506	0.202	1.097	0.32	0.115	0.08	0.295	0	0.004	0.917	0.095	0.059	0.064	0.004	0.018	0.006	0.005	0.03	0.028	0.07	1.3	0	0.009	0.343	0.179	0.005	0.306
OTU_110	-0.913	10.477	0.637545	0.779976	NotSig	0.14	0.075	1.107	0	0	0	0	0	0	0	0	0	0	0	0	0	0.011	0	0	0.004	1.961	0	0	0	0	0.975	0.022	0	0	0	0	0.01	0.006	0	0	0	0.015	0.015
OTU_15	-0.556	17.068	0.689888	0.828497	NotSig	7.234	4.81	0	0.022	0.058	44.181	0.052	0.004	0.181	47.003	0.011	0	0.011	0.005	39.794	0	0.069	27.022	0.134	0.176	0	0.277	0.008	0.146	0	11.669	0.039	0.133	0	48.7	0.012	6.338	0.165	0	0	0.08	0.176	0.025
OTU_21	0.415	11.958	0.691615	0.828497	NotSig	0.577	0.457	1.206	0	0.012	0.005	0.371	0.103	0	0.065	0	1.755	0.005	3.083	1.137	1.378	0.017	0	0	0.02	0.959	0.902	0.004	1.666	0.008	0.022	0.006	0.01	0	0.077	0.015	3.308	0	0	2.286	0.241	0.015	0.408
OTU_46	0.428	12.644	0.705182	0.836041	NotSig	0.777	0.76	0.011	0	0.354	0.025	1.588	0.103	0.01	0.004	0	0.601	4.864	0.7	0.551	4.241	0.011	0.005	0	0.02	0.578	2.167	0.008	1.251	0.175	0.004	0.045	0	0	0	0.076	0	0.006	0	3.651	0.241	0	6.439
OTU_61	0.356	13.835	0.718258	0.842854	NotSig	1.074	1.226	0.595	0.485	0.441	0.01	1.481	0.578	7.451	0	3.954	1.234	0.893	0.785	0.012	0.058	0	0	3.671	0	0.906	0.005	1.056	0.004	3.53	0.071	0	3.891	1.751	0.055	0.003	1.583	1.219	0.005	0.419	0.694	2.637	1.304
OTU_33	0.199	13.589	0.770648	0.890113	NotSig	1.007	0.845	0.54	0.459	0.806	1.844	0.283	0.728	0.005	1.095	0.219	0.706	0.528	0.07	0.071	0.351	0.224	0.917	1.628	1.878	0.392	0.74	8.109	0.557	0.494	0.191	1.553	2.684	0.279	0.486	1.81	0.384	0.731	0.368	0.302	1.709	0.631	0.209
OTU_111	0.182	11.307	0.774011	0.890113	NotSig	0.294	0.246	0.149	0.582	0.122	0.121	0.251	0.226	0.038	0.126	0.721	0.169	0.147	0.214	0.539	0.144	0	0.438	1.622	0	0.095	0.387	0.254	0.129	0.09	0.106	0.441	0.232	0.052	0.011	0.108	1.098	0	0.256	0.286	0.212	0.465	0.082
OTU_81	0.196	10.711	0.799021	0.90149	NotSig	0.161	0.169	0.253	0	0	0.182	0.036	0.303	0	0.292	0	0.137	0.103	0.109	0.178	0.216	0	0.548	0.134	0.035	0.127	0.095	0.5	0.296	0.126	0.04	0	0.236	0.667	0.033	0.038	0.389	0	0.345	0.199	0.198	0.083	0.01
OTU_39	0.402	15.498	0.800055	0.90149	NotSig	3.573	0.941	0	30.971	0	3.086	0.156	1.398	0.019	0.024	0	0	28.985	0	4.425	2.348	0	0	0	0.004	0.005	0.005	0.004	7.167	0	0.013	0.017	0	0	12.981	0.023	0	0	0	0.107	0.014	0.02	0.005
OTU_86	0.221	10.957	0.807422	0.90149	NotSig	0.163	0.236	0.204	0	0.029	0.172	1.081	0.011	0.328	0.101	0.224	0.685	0.011	0.005	0.095	0.091	0.075	0	0.006	0.242	0.185	0.019	0	0.03	0.147	0.044	0	0.01	0.296	0.033	0.038	0.617	0.024	0	0.087	0	1.996	0.005
OTU_25	-0.218	13.331	0.821094	0.907941	NotSig	0.794	1.29	2.391	0.004	0.696	0	0	1.356	0.014	0.203	0.016	3.163	0	1.167	0.243	1.489	0	0	0	2.796	1.335	1.284	0.004	1.315	4.403	0	2.726	1.044	3.429	0.149	0.315	0.465	0.024	0.014	2.551	0.826	0.333	1.778
OTU_5	-0.159	15.129	0.832986	0.912318	NotSig	3.451	3.086	6.258	0.071	0.261	2.808	3.512	1.804	0.01	8.07	5.332	1.65	1.247	3.302	2.719	3.938	0.052	22.075	1.829	0.676	4.817	2.053	1.582	1.859	16.963	5.199	0.028	1.685	0.1	0.674	2.137	1.937	1.859	0.005	4.939	7.533	0.029	0.112
OTU_4	0.114	14.244	0.871921	0.940201	NotSig	2.613	2.291	0.518	0.679	0.394	0.02	3.671	1.421	0.314	0.097	9.222	2.963	2.021	8.868	0.403	1.988	0	0.415	4.597	0.562	4.467	4.216	1.158	9.489	0.008	0.337	0.045	0.507	4.858	0.133	0.923	2.221	0.03	14.602	0.905	3.252	3.543	0.718
OTU_6	-0.131	13.904	0.874795	0.940201	NotSig	1.558	1.332	1.823	0.19	0.429	0.106	1.652	1.364	0.005	0.487	0	5.709	0.942	3.5	0.829	6.085	4.21	0.055	0	0.02	1.293	5.003	0.263	0.304	1.673	0.173	2.994	1.606	1.102	0.088	6.401	0.253	0.006	0	2.925	0.236	0.049	1.146
OTU_62	-0.073	11.471	0.913192	0.962062	NotSig	0.291	0.362	0.6	0.433	0.435	0.136	0.208	0.498	0.014	0.17	0.353	0.274	0.109	0.382	0.166	0.552	0.144	0.336	0.366	0.02	0.185	0.253	0.5	0.261	0.208	0	0	0.025	0	0.022	0.032	1.305	0.469	1.642	0.992	0.269	0.005	0.102
OTU_24	-0.108	10.629	0.914313	0.962062	NotSig	0.226	0.194	0.061	0.004	0.017	0.005	0.283	0.008	0	0.008	0.192	1.27	0.005	0.055	0.018	0.053	0	0	0	0.004	1.977	0.955	0	0.064	0.384	0.009	0	0	0.118	0.006	0.05	0	0	1.446	0.348	0.005	0.127	0.229
OTU_50	-0.082	10.725	0.933246	0.962062	NotSig	0.193	0.181	0.066	0.022	0.36	0.005	0.048	0.046	0.052	0.012	0.251	0.216	0	0.685	0.124	0	0.04	0.507	0	0.004	0.334	0.391	0	1.088	0	0.004	1.972	0.005	0	0.006	0	0	0.006	0.298	0.092	0.005	0.01	0.143
OTU_95	0.111	10.977	0.933958	0.962062	NotSig	0.235	0.206	0.523	0.134	0	0	0.004	0.004	0	0.036	0	0	0.005	1.713	0.03	0.461	0.006	0	0	0.016	0	0	0	2.245	0	0.022	0	0.241	0	0.061	0.012	0	0	0	0.01	0.005	1.111	1.426
OTU_128	0.104	10.068	0.936964	0.962062	NotSig	0.137	0.093	0.006	0	0.012	0	0.263	0	0	0.012	0.005	0.374	0.31	0.372	0.539	1.119	0	0	0	0	0	0	0	0	0	0	0.274	0	0	0.133	0	0.005	0.128	0	0.552	0.019	0.005	0.188
OTU_8	-0.052	13.782	0.95911	0.969392	NotSig	1.393	1.292	0.936	0.011	2.309	0.308	0	0.782	3.176	0.016	3.836	0.058	0.937	0.005	0.012	0.139	0	10.015	0.024	0.004	4.722	2.492	0.874	0	1.795	0.106	1.408	0	0	1.585	0.006	3.161	0.006	4.076	0.159	1.945	3.846	0
OTU_100	-0.039	9.391	0.964815	0.969392	NotSig	0.088	0.075	0.066	0.004	0.597	0	0.036	0.061	0.005	0.008	0	0.416	0	0.099	0.024	0.226	0	0.147	0.012	0	0.175	0	0.013	0.051	0.139	0.004	0	0.005	0.279	0.011	0.026	0.005	0	0	0.102	0.104	0	0.377
OTU_42	-0.027	12.286	0.969392	0.969392	NotSig	0.399	0.505	0.441	0.697	0.383	0.5	0.307	0.437	0.347	0.88	0	0.348	0.261	0.407	0.586	0.413	0	0.553	0.323	0.07	0.249	0.124	0.95	0.51	0.318	0.075	0.05	1.394	0.004	0.133	0.009	0.627	0.006	1.931	1.355	0.472	0.343	0.351

## Sheet: HC vs Met CAD-DM
ID	log2FC	log2CPM	PValue	FDR	level	MeanA(HC)	MeanB(Met CAD-DM)	JK024	JK041	JK037	JK032	JK029	JK039	JK016	JK017	JK023	JK020	JK019	JK021	JK030	JK003	JK022	JK027	JK014	JK044	JK038	JK043	JK015	JK004	CHD058	CHD040	CHD116	CHD259	CHD203	CHD034	CHD287	CHD188	CHD061	CHD256	CHD138	CHD021	CHD243	CHD097	CHD288	CHD027	CHD092	CHD114	CHD133	CHD131
OTU_97	-9.727	11.096	9.6967e-07	0.000111512	Depleted	0	0.054	0	0	0	0	0	0	0	0	0	0	0	0	0	0	0	0	0	0	0	0	0	0	0.008	0.015	0.005	0	0	0.017	0.01	0	0	0	0	0.05	0	0	0.148	0	0	0	0	0.512
OTU_12	-5.563	17.835	3.76219e-06	0.000216326	Depleted	0.628	3.78	0.028	0.694	0.615	0.369	0.12	0.107	1.127	0.077	1.469	0.58	0.065	0.055	0.006	0.884	5.663	0.018	0.055	0.016	0.101	0.243	1.361	0.158	0.383	1.261	0.048	0	0.611	0.125	0	12.629	0.012	0.028	1.752	8.83	0.378	4.624	0.004	0.014	1.528	0.291	2.561	0
OTU_29	-4.64	12.697	2.35019e-05	0.000900906	Depleted	0.066	1.069	0.435	0.019	0.041	0	0.012	0.08	0	0	0.005	0.005	0.005	0	0	0	0.034	0	0	0.008	0.551	0.22	0.004	0.039	0.036	7.754	0.164	0.155	0	0.033	0	0.018	0.516	0	0.047	2.462	0.009	0.007	0.008	0.048	0.733	0	3.628	7.555
OTU_124	5.498	11.276	7.32765e-05	0.0021067	Enriched	0.265	0.01	0	0.007	0.029	0	0.012	0.008	0	0	0.053	0.005	0	0.005	0	0.01	5.284	0.078	0.006	0.168	0	0	0.157	0	0.024	0	0.005	0	0.005	0.025	0.005	0.041	0	0.019	0	0	0	0	0.016	0	0	0	0.058	0.012
OTU_19	-7.4	16.147	0.000253099	0.00523913	Depleted	0.052	0.747	0.017	0.515	0	0.52	0	0.008	0	0	0.005	0.037	0	0	0	0.005	0.011	0.009	0	0.016	0	0.005	0	0	0	0	0.011	0.859	0	0.054	0	0.115	0.006	0	0	0.004	0.004	0	0	0.038	0.068	0.125	0	0
OTU_24	-3.411	12.997	0.000273346	0.00523913	Depleted	0.226	1.389	0.061	0.004	0.017	0.005	0.283	0.008	0	0.008	0.192	1.27	0.005	0.055	0.018	0.053	0	0	0	0.004	1.977	0.955	0	0.064	0.484	2.699	0.133	1.799	1.252	7.319	8.951	0.064	2.695	0.356	0	0	0.009	0	0.068	0.01	3.231	0.236	0.917	0.053
OTU_32	-4.446	17.285	0.000408045	0.0067036	Depleted	1.04	2.328	0.006	7.693	0.046	3.394	7.714	0.264	0.095	0	0	0.158	0.005	0.367	0.136	0	0.764	0.355	0.018	0.02	0.016	1.752	0.042	0.026	0.826	0.101	9.73	1.856	0.025	0.971	0.096	0.096	1.414	0.204	1.091	0	0	0.007	0.012	0.937	0	0.21	0.179	2.089
OTU_17	2.523	13.709	0.000476574	0.00685075	Enriched	2.784	0.424	1.063	5.687	4.426	1.561	4.681	4.095	0	0.426	11.059	0.285	2.326	0.362	0.302	3.078	0.213	0.005	16.871	0.016	0.461	1.848	1.531	0.955	0.887	0.075	0.96	0	0.005	0.075	0.038	3.735	0.637	0.005	0.205	0.008	0.092	1.073	0.481	0.261	0.238	0.175	0	0.282
OTU_60	3.103	12.131	0.000967382	0.0114587	Enriched	0.453	0.086	0.215	2.424	0.441	3.243	0.459	0.211	1.431	0.008	0	0.369	0.011	0.139	0.19	0.149	0	0.134	0.03	0.012	0.18	0.105	0.008	0.218	0.016	0	0.149	0	0.055	1.391	0.024	0.014	0.006	0.052	0.009	0.046	0	0	0.04	0	0.029	0.005	0.04	0
OTU_135	-2.265	13.674	0.000996409	0.0114587	Depleted	0.564	1.855	0.149	0.16	0.017	0.01	0.239	0.418	0.014	0.036	1.026	0.838	0.283	0.074	0.172	0.312	0.31	0.659	3.628	0.629	0.127	0.248	2.031	1.015	0.125	0.025	0.149	0.017	0.03	0.467	19.638	0.62	0.255	2.923	2.475	3.825	2.694	4.807	0.06	0.019	0.776	0.115	0.467	1.165
OTU_59	1.994	13.409	0.00167246	0.0174848	Enriched	1.123	0.551	0.292	0.365	0.493	0.131	3.221	1.084	3.833	0.698	2.842	0.543	0.719	0.536	0.071	0.447	1.562	1.483	0.64	3.093	0.064	0.411	2.121	0.06	0.214	0.02	0.117	0.023	0.447	0.071	0.379	1.893	0.042	1.234	0.238	0.184	0.817	0.879	0.008	0.1	0.204	0.01	3.772	0.212
OTU_37	-2.652	13.031	0.00196604	0.0188412	Depleted	0.244	1.224	0.364	0.007	0.012	0.222	0	0.766	0.014	1.273	0	0.696	0.022	0.238	0.219	0.84	0	0	0	0	0.26	0	0	0.428	0.012	0.085	0.08	0.281	1.059	2.899	0.058	3.096	0.947	0.75	0.009	9.168	0.378	0.513	0.12	0.932	0.791	0.015	0.929	3.018
OTU_48	2.208	12.287	0.00288137	0.0252071	Enriched	0.68	0.215	0.094	0.037	0.18	0.025	0.335	1.126	0.005	0.036	0.62	0.406	0.131	0.174	0.018	0.125	5.853	0.152	0.061	0	0.678	4.01	0.861	0.03	0.637	0.005	0.127	0.006	0.02	0.029	0	1.277	0.036	0.138	0.415	0.51	0.11	0.044	0.008	0.195	0.034	0.02	0.802	0.059
OTU_113	1.813	10.123	0.00319385	0.0252071	Enriched	0.195	0.062	0.854	0.093	0.493	0.051	0.076	1.134	0.005	0.101	0.107	0.069	0.011	0.278	0.018	0.139	0	0.088	0.207	0.055	0.17	0.029	0.305	0.004	0	0.01	0.048	0.011	0.03	0.004	0.005	0.17	0.012	0.014	0.07	0.021	0	0.029	0.012	0.033	0.01	0.035	0.681	0.059
OTU_162	-10.282	11.717	0.00328788	0.0252071	Depleted	0	0.375	0	0	0	0	0	0	0	0	0	0	0	0	0	0	0	0	0	0	0	0	0	0	0	0	0	0	0	0	0	0	0	0	0	8.257	0	0	0	0	0	0	0	0
OTU_34	2.825	13.26	0.00373531	0.0262054	Enriched	0.928	0.268	0.006	2.913	0.29	0.02	0.016	0.1	0.737	0.146	1.256	0.011	0.005	0.109	0.012	0.053	2.946	0.253	0.305	11.211	0	0.005	0.004	0.009	0.58	0.01	0	0	1.218	0.017	0.01	1.741	0	0.014	1.244	0.017	0.598	0.007	0.008	0.014	0.01	0.01	0.202	0.177
OTU_62	-1.26	12.131	0.00387384	0.0262054	Depleted	0.291	0.69	0.6	0.433	0.435	0.136	0.208	0.498	0.014	0.17	0.353	0.274	0.109	0.382	0.166	0.552	0.144	0.336	0.366	0.02	0.185	0.253	0.5	0.261	0.863	0.101	0.271	0.464	0.378	2.133	0.48	0.818	0.17	1.756	1.603	0.23	1.362	0.439	0.04	0.209	1.058	0.03	0.952	0.406
OTU_147	3.034	10.164	0.00528039	0.0337358	Enriched	0.206	0.029	0.975	0	0.064	0.495	0.427	0.349	0	0	0	0.053	0.49	0.094	0.089	0	0	0.005	0	0	0.329	0.115	0	1.05	0.02	0	0.005	0.321	0	0.071	0	0.005	0.042	0	0.112	0.013	0	0.015	0	0	0	0.03	0	0
OTU_98	-4.108	14.752	0.00699154	0.0423172	Depleted	0.17	0.267	0.011	0.041	0	2.222	0.331	0.004	0.699	0	0	0	0.016	0.005	0.006	0.154	0	0.161	0	0.004	0.011	0.053	0.025	0	0.028	0	0	0	0.04	0	0.014	0	0.176	0	0.056	0.004	0	0.026	0.004	0.005	0.024	0.01	0	0
OTU_40	1.52	12.926	0.00786856	0.0452442	Enriched	1.227	0.432	1.586	0.261	1.381	0.116	0.882	0.314	0.124	0.093	0.085	0.432	0.398	5.427	0.64	0.653	4.342	0.405	0.299	0.02	1.834	0.095	0.106	7.492	1.403	0.266	0.594	0.59	0.378	0.233	0.12	0.524	0.212	0.228	0.042	0.025	0.018	0.062	0.409	3.247	0.32	0.1	0.346	0.141
OTU_22	1.702	13.984	0.00895907	0.0490616	Enriched	2.462	0.603	1.719	0.988	0.209	5.859	0.443	5.98	0	1.018	3.82	0.738	1.552	1.743	0.889	4.216	0.184	0.115	10.066	8.825	0.811	3.533	0.564	0.891	1.814	0.07	0.684	0.246	1.585	0.054	0.005	0.404	0.2	0.166	0.848	3.474	0	0.161	0.85	1.279	0.16	0.561	0.265	0.347
OTU_14	3.525	16.209	0.0103183	0.0539367	Enriched	4.942	1.146	10.675	0.034	0.035	1.152	0	0	66.429	0	0	6.595	12.038	0	0.006	6.944	0	0	0.012	0.016	0	0.005	0.055	4.725	0.069	0.206	5.184	0	0.005	0.008	0.005	0.018	0.097	0.579	0.005	0	0	0.007	0.734	0	1.839	0.421	0	5.901
OTU_33	-1.544	14.336	0.0148377	0.0713598	Depleted	1.007	2.8	0.54	0.459	0.806	1.844	0.283	0.728	0.005	1.095	0.219	0.706	0.528	0.07	0.071	0.351	0.224	0.917	1.628	1.878	0.392	0.74	8.109	0.557	0.621	0.221	0.191	3.558	2.361	2.074	9.584	1.158	0.437	1.338	2.391	0.389	20.897	1.23	0.373	1.564	0.655	0.02	0.179	11.744
OTU_100	-2.003	10.58	0.0148925	0.0713598	Depleted	0.088	0.258	0.066	0.004	0.597	0	0.036	0.061	0.005	0.008	0	0.416	0	0.099	0.024	0.226	0	0.147	0.012	0	0.175	0	0.013	0.051	0.008	0.392	0.117	0.728	0	0.575	0.532	0.234	0.54	0	0	0.004	0.022	0	0.132	0.105	2.057	0	0.092	0.071
OTU_13	-1.922	14.896	0.017574	0.0808405	Depleted	1.398	3.579	0.226	2.901	11.515	0.182	1.002	0.295	0.005	1.87	0.032	1.766	0.675	0.194	0.059	3.659	0.109	0	0.098	0	0.132	1.084	3.643	1.311	1.137	1.98	0.355	0.04	3.837	2.882	6.001	0.009	3.138	1.898	4.157	30.603	2.58	3.54	0.016	0.014	4.167	0	0.559	0.029
OTU_67	2.592	12.159	0.0219515	0.0970933	Enriched	1.027	0.147	3.278	0	0.586	0	0.291	6.835	0	0.004	0	1.27	0.011	0.134	1.433	8.5	0.011	0	0	0.008	0.069	0.158	0	0	0.008	0.422	0.005	0.372	0	0.392	0.005	0.032	0	0	1.146	0.004	0.004	0.004	0	0	0	0.025	0.807	0
OTU_72	-1.384	10.586	0.02551	0.108654	Depleted	0.101	0.259	0.017	0.015	0.534	0.005	0	0.031	0.01	0.004	0.096	0.121	0.044	0.045	0.124	0.043	0.103	0.396	0.335	0.051	0.021	0.024	0	0.206	0.464	0.01	0.021	0	0.507	0.117	0.734	0.198	0.018	0.1	0.047	0.151	0.145	0.029	0.012	0.105	0.451	0.065	1.678	0.818
OTU_56	2.131	13.047	0.0281678	0.115689	Enriched	1.304	0.32	0	9.573	5.615	0	1.489	0.352	0.01	0.069	0.027	0.506	0	0.953	0.107	0.692	0	1.198	7.646	0.004	0.419	0.01	0.013	0.013	0.028	0.477	1.682	1.57	0	0.05	0.014	0	0.164	1.76	0.009	0.025	0.004	0	0.06	0.518	0.01	0.626	0	0
OTU_58	1.391	12.367	0.0395385	0.152991	Enriched	0.541	0.384	0.364	0.462	0	0.455	0.032	0.398	0	0.264	1.421	0.248	0.441	0.124	0.101	0.711	2.929	0.152	0.122	2.866	0.265	0.181	0.344	0.017	0.548	0.005	0.164	0.218	0.015	0.042	0.197	0.161	0.225	0.783	0.522	0	0.004	0.41	0.112	1.854	0.102	0.055	0.773	1.942
OTU_28	-2.62	12.561	0.0399107	0.152991	Depleted	0.242	1.272	0.441	0.004	0.215	0	0.479	0.011	0	0.008	0	0	0	0.323	0.509	0	0.017	0	0	0.012	3.291	0	0	0.004	0.113	0.085	5.778	1.707	0.01	0.829	0	0	1.718	0	0	0.033	0	0	0	2.434	13.724	1.173	0.386	0
OTU_86	1.777	10.375	0.0478236	0.177058	Enriched	0.163	0.048	0.204	0	0.029	0.172	1.081	0.011	0.328	0.101	0.224	0.685	0.011	0.005	0.095	0.091	0.075	0	0.006	0.242	0.185	0.019	0	0.03	0	0	0.037	0.029	0	0.579	0.01	0.083	0	0.009	0.121	0.004	0	0.004	0.056	0	0	0.11	0.012	0
OTU_63	-2.612	7.348	0.0508291	0.177058	NotSig	0.002	0.018	0	0	0	0.005	0	0	0	0.004	0	0	0	0	0	0.01	0	0	0	0	0	0.029	0	0	0.335	0	0	0	0	0	0	0.014	0	0	0.014	0	0	0	0	0	0.015	0.005	0	0
OTU_30	-2.37	12.321	0.0511773	0.177058	NotSig	0.203	0.883	0	0	0	0.02	0	0.559	0.081	0	1.63	0	0.005	0.005	0.047	0	0	0	0.902	0.121	0.053	0.616	0.437	0	1.762	0.01	0	1.197	0.035	14.921	0	0	0.006	0.27	0	0.247	0	0	0.076	0	0.116	0.005	0.502	0.282
OTU_65	1.358	12.085	0.0532885	0.177058	NotSig	0.513	0.252	0.275	0.034	0.064	0.081	0.172	0.004	0.038	0.016	0.15	0.938	1.035	0.268	0.136	0.005	3.946	0.078	0.323	0	0.403	2.067	1.166	0.081	0.181	0.015	0.228	0.052	0.144	0.021	0.413	0.005	0.37	1.983	0.294	0.121	0	0.088	0.453	0.185	0.277	0.07	0.196	0
OTU_184	-4.062	11.224	0.0540227	0.177058	NotSig	0.031	0.357	0.622	0	0.029	0	0	0.008	0	0	0	0	0	0	0	0	0	0	0	0.004	0.016	0	0	0	0	3.357	0.042	0	0	0.004	0	0	4.431	0	0	0	0	0	0	0.005	0	0	0	0
OTU_16	-1.438	12.293	0.0554269	0.177058	NotSig	0.383	0.907	0.11	0.127	0.348	0.01	0.128	0.103	0	0.069	1.635	3.015	0.142	0	0.16	0.677	0	0.295	0	0.211	0.784	0.014	0.017	0.591	2.987	0.02	0.483	0	0.532	2.533	0	0.776	0.328	7.179	0.117	0.004	1.947	0.253	0.441	0	1.237	0.095	0.271	0.73
OTU_81	-1.1	11.205	0.0617099	0.189327	NotSig	0.161	0.367	0.253	0	0	0.182	0.036	0.303	0	0.292	0	0.137	0.103	0.109	0.178	0.216	0	0.548	0.134	0.035	0.127	0.095	0.5	0.296	0	0.02	0.143	0.229	0.562	0.292	0.331	1.052	0.14	0.892	1.193	0.309	0.286	0.113	0.1	0.937	0.092	0.015	1.073	0.053
OTU_89	1.118	12.118	0.0625601	0.189327	NotSig	0.523	0.271	0.463	0	0.064	0.682	0.65	0.552	0.575	0.235	0	0.195	0.795	0.323	0.219	0.437	0.052	1.032	1.854	1.624	0.281	0.105	1.285	0.086	0.697	0.015	0.223	0.006	0.263	0.008	0.508	1.314	0.255	0.033	0.196	0.247	0.659	0.469	0.088	0.233	0.272	0.07	0.11	0.012
OTU_38	-2.098	12.093	0.0747	0.220269	NotSig	0.22	0.718	1.339	0	3.185	0	0.184	0	0	0	0.005	0.032	0	0.05	0	0	0	0	0	0.012	0	0.005	0	0.026	0.105	0.558	0.355	0.378	0	1.22	2	0.009	2.859	2.743	0.033	0	0	0	0.938	0.014	4.148	0.401	0.006	0
OTU_114	-3.375	12.533	0.0773224	0.222302	NotSig	0.074	0.679	0	0	0.012	0.005	0	0	0.005	0	0	0	0	0	1.54	0	0	0	0	0	0	0	0	0.056	0	0	0	0.178	0.02	0.008	0	0	0.923	2.567	0	0	0	0	6.727	4.236	0	0	0	0.265
OTU_152	-1.285	9.027	0.103358	0.288003	NotSig	0.036	0.084	0	0	0.035	0.005	0	0.138	0	0	0.032	0.142	0.011	0.015	0	0.005	0	0.207	0	0	0.042	0.105	0	0.051	0.028	0.015	0.053	0.264	0.005	0.129	0	0.152	0.097	0.365	0	0	0	0.168	0	0.029	0.383	0	0.104	0.041
OTU_66	1.367	12.337	0.105184	0.288003	NotSig	0.892	0.312	1.801	0	0.017	0.328	3.364	3.279	0	0.138	0.449	1.861	1.209	2.12	0.059	0.331	0.006	0.005	0	0.008	1.076	0.067	3.499	0.004	0.109	0.08	0.334	0	0.04	0.054	0.014	0.005	0.516	0.266	0.009	0.004	0	0	0.349	0.209	3.721	0.431	0.692	0
OTU_169	-0.999	10.349	0.112837	0.301773	NotSig	0.097	0.215	0.11	0.198	0	0.015	0.08	0.042	0	0.085	0.021	0.016	0.087	0.591	0.03	0.091	0.023	0.189	0.226	0	0.127	0.043	0.042	0.129	0.004	0.005	0.106	0.006	0.388	0.629	0.029	0.106	0.018	0.052	0.009	0	0.026	0.022	0.052	0.718	0.049	0.02	1.886	0.541
OTU_25	-1.299	13.583	0.124085	0.324312	NotSig	0.794	2.079	2.391	0.004	0.696	0	0	1.356	0.014	0.203	0.016	3.163	0	1.167	0.243	1.489	0	0	0	2.796	1.335	1.284	0.004	1.315	0.052	0.095	0.817	3.34	2.843	1.066	0	3.808	3.193	0	13.511	0.033	0.013	1.812	0.004	1.35	0.471	0.687	6.517	1.236
OTU_27	0.913	13.094	0.135153	0.345392	NotSig	0.956	0.586	0.716	5.434	1.45	0.798	0.347	1.188	0.128	0.385	0	0.211	0.327	1.102	0.444	0.634	0.764	0.516	1.793	0	0.546	0.377	3.694	0.18	0.443	0.02	0.233	0.275	1.004	0.087	0.552	0.799	0.619	0.607	1.049	2.295	0.123	0.524	0.172	0.452	0.126	0.005	1.782	0.377
OTU_126	-1.339	10.228	0.145735	0.355485	NotSig	0.081	0.175	0.364	0.004	0	0.005	0.016	0.287	0	0.004	0	0.179	0	0.114	0.047	0.034	0	0	0	0	0.143	0.019	0.085	0.488	0.024	0.678	0.011	1.22	0	1.016	0.005	0	0.067	0	0.047	0.004	0	0.004	0.004	0	0.005	0.01	0.657	0.018
OTU_75	-1.008	9.95	0.147291	0.355485	NotSig	0.097	0.134	0.006	0.004	0.244	0	0.016	0	0.005	0.004	0.043	1.181	0.033	0.099	0.041	0.024	0.011	0.018	0	0	0.148	0.029	0	0.227	0.056	0.015	0.037	0.229	0.149	1.316	0.115	0.051	0.018	0.114	0.051	0	0.026	0.037	0.02	0.01	0.277	0.015	0.231	0.159
OTU_20	-2.182	13.291	0.154024	0.355485	NotSig	0.364	1.389	0	0.004	0	0	0.004	0	0	3.634	0	0.016	0	0	0	4.303	0.006	0	0	0.008	0	0.019	0	0.009	4.321	0.01	0.053	0.029	0	0.004	0.005	0	0	8.328	0.005	0.004	0.004	0	8.006	0	9.78	0	0	0
OTU_87	2.745	10.586	0.155	0.355485	NotSig	0.442	0.046	0.028	0.004	0	0	0	0.931	0	0	0	0	0	0	0.018	0	0	0	0	0	8.659	0.091	0	0	0	0.09	0.117	0.361	0	0	0.005	0	0.437	0	0	0	0	0	0	0	0	0	0	0
OTU_132	-1.843	10.291	0.15603	0.355485	NotSig	0.082	0.223	0	0	0.354	0	0.004	0.36	0	0	0	0.959	0	0.045	0	0.005	0	0	0	0.004	0.053	0	0	0.03	0.077	0.04	0	1.593	0	2.087	0	0	1.014	0.028	0	0	0	0	0.004	0.01	0.015	0.005	0	0
OTU_2	0.777	15.988	0.15765	0.355485	NotSig	8.823	5.188	13.655	1.633	4.287	10.304	30.214	18.282	0.071	7.304	3.483	3.442	12.365	12.229	13.642	4.346	0.04	17.809	0.457	0.094	6.974	4.297	25.815	3.35	4.874	1.789	8.319	0.831	0.219	1.237	6.351	13.203	5.869	8.66	7.326	2.571	0.035	10.086	0.473	15.309	3.08	2.44	2.601	4.307
OTU_39	1.888	15.075	0.16588	0.366851	NotSig	3.573	0.864	0	30.971	0	3.086	0.156	1.398	0.019	0.024	0	0	28.985	0	4.425	2.348	0	0	0	0.004	0.005	0.005	0.004	7.167	0.044	0	0.016	0	10.616	0.021	0.005	0.037	0.146	0.237	0	0	0.004	0	5.565	0	0	0.1	0	2.183
OTU_51	0.964	10.656	0.17302	0.37542	NotSig	0.178	0.112	0.055	0.492	0.162	0.071	0.132	0.747	0.095	0	0.588	0.095	0.022	0.005	0.018	0.25	0.31	0.378	0.018	0.105	0	0.014	0.339	0.026	0.447	0	0.005	0.029	0.03	0.092	0.019	0.009	0.061	0.066	0.075	0.004	0.097	0	0.056	0.038	0.039	0	1.027	0
OTU_3	0.782	16.108	0.178212	0.379526	NotSig	8.315	5.155	2.391	2.931	12.837	0.146	7.658	6.019	9.444	1.099	17.668	8.319	1.46	2.661	0.575	0.399	0.017	1.46	30.638	28.135	3.953	29.882	13.66	1.581	11.779	1.839	6.765	1.232	15.403	0.633	3.65	9.909	1.002	3.995	9.447	4.632	2.202	14.329	0.385	3.433	0.427	3.107	2.786	13.456
OTU_78	-1.278	10.453	0.198582	0.413134	NotSig	0.064	0.021	0.011	0.015	0	0.091	0.096	0.004	0.043	0	0.021	0.021	0.18	0	0	0.053	0.339	0.028	0.207	0.02	0	0.038	0.233	0.004	0.109	0.005	0.005	0	0.005	0	0.01	0.009	0.006	0.009	0.005	0.004	0.009	0	0.02	0.038	0	0	0.023	0.006
OTU_50	-0.88	11.094	0.201178	0.413134	NotSig	0.193	0.302	0.066	0.022	0.36	0.005	0.048	0.046	0.052	0.012	0.251	0.216	0	0.685	0.124	0	0.04	0.507	0	0.004	0.334	0.391	0	1.088	0.012	0.211	0.265	0.092	0.731	0.192	0	0.464	0.534	0.622	0.182	0	0.598	0	0.088	0.09	1.514	0.09	0.508	0.359
OTU_71	1.144	10.113	0.207249	0.418133	NotSig	0.227	0.09	0.132	0.004	0.006	0.025	0.02	0.027	0	0.028	0.085	0	0.027	0.194	0.107	1.782	0	0.166	0.073	0.07	2.236	0	0.017	0	0	0	0	0.722	0.134	0.046	0	0	0.243	0	0.023	0.033	0.004	0.007	0	0.732	0.005	0	0.006	0.006
OTU_104	-0.569	11.429	0.216107	0.428487	NotSig	0.223	0.389	0.689	0.037	0.261	0.162	0.148	0.364	0.086	0.195	0.246	0.285	0.098	0.129	0.314	0.173	0.23	0.35	0.128	0.102	0.339	0.22	0.254	0.103	0.488	0.106	0.186	0.086	0.239	0.158	0.029	1.07	0.079	0.18	2.437	0.067	0.365	0.015	0.012	0.399	0.374	0.03	1.234	0.224
OTU_31	1.382	13.1	0.222169	0.431709	NotSig	1.909	0.387	3.068	0.011	4.258	0	0.056	9.164	0	0.004	0.027	1.687	0.016	13.5	0.006	0.005	0.006	0	0	0.004	6.804	3.38	0.004	0.004	0.06	3.02	0.69	0.241	0.005	3.149	0	0.009	1.299	0	0.019	0.004	0.004	0	0.004	0.01	0	0	0	0
OTU_106	-1.201	9.976	0.22524	0.431709	NotSig	0.076	0.141	0	0.007	1.439	0	0.02	0.008	0	0	0.043	0.026	0.071	0.02	0.006	0.005	0.006	0	0	0	0.005	0.01	0	0.017	0.23	0.005	0.037	0	0.611	0.004	0	0.358	0	0	0.103	0	0	0	0.052	0.005	0.15	0.12	0.156	1.265
OTU_18	1.722	9.923	0.242804	0.455532	NotSig	0.166	0.037	0.617	0.022	0	0	1.58	0.011	0	0	0	0	0	0	0	0	0.006	0	0.055	0	0	1.361	0.008	0	0.004	0	0	0	0	0.271	0	0	0	0	0.331	0.13	0.009	0	0.004	0	0	0	0.052	0
OTU_7	0.906	14.806	0.245591	0.455532	NotSig	3.301	2.598	0.011	1.417	9.664	0.162	5.475	0.084	0	0.077	14.03	5.103	0.349	4.588	0.047	0.571	0	0.005	0.219	24.077	1.653	0.01	2.829	2.245	16.012	0.04	4.17	0.029	1.282	2.749	0.01	11.448	1.335	3.398	0.019	0.021	2.057	2.057	0.513	0.88	1.096	0.426	3.247	6.343
OTU_134	-1.92	11.065	0.254604	0.464753	NotSig	0.082	0.157	0	0	0.012	0	0	0	0	0	0.395	0	0	0.243	0	0.547	0	0	0	0.601	0	0.01	0	0	0.028	0	0	0.069	1.526	0	0	0.005	0	0	0	0	0.013	0	1.808	0	0	0.005	0.006	0
OTU_5	-0.706	15.226	0.266324	0.478552	NotSig	3.451	4.184	6.258	0.071	0.261	2.808	3.512	1.804	0.01	8.07	5.332	1.65	1.247	3.302	2.719	3.938	0.052	22.075	1.829	0.676	4.817	2.053	1.582	1.859	1.737	3.759	3.353	1.123	23.569	0.242	0.005	0.092	2.914	0.394	23.083	2.538	8.301	0.051	1.523	5.43	2.27	1.203	0.167	0.265
OTU_94	-1.193	11.094	0.274515	0.485681	NotSig	0.185	0.365	0.386	0.004	1.949	0	0.08	0	0	0.057	0.005	0.005	0.005	0.909	0.071	0	0	0	0	0.012	0.403	0	0	0.18	0.052	0.136	0.488	2.114	0.01	1.799	0	0	1.517	0	0	0	0	0	0.112	0	0.01	0.025	1.453	0
OTU_95	-1.285	11.587	0.303587	0.528977	NotSig	0.235	0.315	0.523	0.134	0	0	0.004	0.004	0	0.036	0	0	0.005	1.713	0.03	0.461	0.006	0	0	0.016	0	0	0	2.245	0	0.09	1.841	0	0.01	0.966	0	0.009	0.291	0	0	0.004	0	0	1.251	0	0.005	0.546	0	1.912
OTU_88	-0.701	10.993	0.311026	0.533851	NotSig	0.229	0.267	0.253	0.004	0.458	0	0.14	0.184	0	0.008	0.005	1.766	0.169	0.566	0.107	0.307	0	0.18	0	0	0.397	0.005	0.004	0.48	0.036	0.422	0.525	1.656	0.005	0.741	0.134	0.087	0.042	0.712	0	0.008	0.127	0.575	0.072	0.157	0.267	0.03	0.023	0.229
OTU_127	-2.635	11.991	0.339678	0.571454	NotSig	0.131	0.402	0	0.004	0.006	0	0	2.873	0	0	0	0	0	0	0	0	0	0	0	0	0	0	0	0	0	8.262	0	0	0	0	0	0	0.552	0	0	0	0	0	0	0.033	0	0	0	0
OTU_4	-0.547	14.538	0.342873	0.571454	NotSig	2.613	3.012	0.518	0.679	0.394	0.02	3.671	1.421	0.314	0.097	9.222	2.963	2.021	8.868	0.403	1.988	0	0.415	4.597	0.562	4.467	4.216	1.158	9.489	15.189	0.925	7.449	3.386	6.426	0.525	6.241	2.343	1.894	2.183	0.704	0	5.889	3.756	0.337	0.547	4.958	0.231	1.436	1.483
OTU_84	0.598	11.7	0.37351	0.613624	NotSig	0.309	0.259	0.028	0.496	0.458	0.04	0.032	0.054	0.609	0.024	1.998	0.316	0.054	0.119	0.071	0.038	0.218	0.203	0.933	0.976	0.058	0	0.004	0.06	1.109	0.005	0.164	0.006	0.651	0.196	0.072	0.547	0.024	0.427	0.061	0.038	1.652	0.037	0.036	0.043	0.102	0.025	0.236	0.218
OTU_96	-1.43	10.149	0.382353	0.619304	NotSig	0.04	0.135	0	0	0	0.854	0	0	0	0.008	0	0	0.005	0	0.006	0	0	0	0	0	0	0	0	0.004	0.004	0	0.016	0	0.005	0.008	2.432	0.005	0.48	0	0.019	0	0	0	0.004	0	0	0	0	0
OTU_175	-2.201	12.203	0.395506	0.631711	NotSig	0.116	0.291	0	0	0	0	0	0	0.01	0	0	0	0	0	2.547	0	0	0	0	0	0	0	0	0	0.032	0	0	0	0	0	0	0	0.006	0.327	0	0	0	0	5.986	0	0	0	0	0.041
OTU_54	-1.449	11.96	0.403141	0.635086	NotSig	0.309	0.758	1.873	0	0	0	0.144	0	0	0	0	0	0.163	0	0	1.028	0	0	0	0	2.952	0	0	0.647	0.089	0	0	9.671	0.015	4.703	1.962	0	0	0	0	0.004	0	0	0.02	0	0	0	0	0.224
OTU_52	-1.311	12.427	0.409453	0.636312	NotSig	0.292	0.693	0	0	1.462	2.46	0	0.004	0	0	0	0	0	0.005	0	0	0	0	0.396	0.426	0	0.005	0.102	1.572	0.181	0	0	0	1.928	0.004	0	0.014	9.141	0	0	3.972	0	0	0.004	0	0	0.005	0.006	0
OTU_76	-1.283	10.262	0.434863	0.66261	NotSig	0.108	0.205	0.534	0	0	0	0	0	0	0	0	0	0	0	0	0	0	0	0	0	1.759	0.081	0	0.004	0.036	0.779	0	3.225	0	0.404	0.005	0	0.006	0	0	0	0	0	0	0.005	0.024	0.01	0	0.006
OTU_41	0.59	11.706	0.437899	0.66261	NotSig	0.533	0.47	0.485	0.011	0.76	0.02	0.798	1.264	0.01	0.26	0	0.243	0.234	4.419	0.006	0.082	0.011	0.018	0.012	0.004	0.525	1.079	1.45	0.026	0.524	0.101	0	0.115	0.08	0.008	0	0.005	0.067	0.65	0.005	0.079	0	0.124	0.084	0.371	0.155	0.075	7.809	0
OTU_46	0.753	12.441	0.448638	0.662837	NotSig	0.777	0.398	0.011	0	0.354	0.025	1.588	0.103	0.01	0.004	0	0.601	4.864	0.7	0.551	4.241	0.011	0.005	0	0.02	0.578	2.167	0.008	1.251	0	0	0.048	0	0	0.025	0	0.009	0.03	0	0.872	0.46	0	0.066	0.016	0	0.053	0.04	2.117	0.006
OTU_91	0.905	11.522	0.451866	0.662837	NotSig	0.521	0.206	2.154	0.007	3.776	0	0.223	0	0	0.004	0.016	0.822	0.071	0.303	0.326	0.932	0	0	0	0	1.129	1.69	0	0	0.02	0.648	0.35	1.312	0.01	1.6	0	0	0.425	0	0	0	0	0	0	0	0	0	0.115	0
OTU_73	-0.333	12.463	0.46568	0.662837	NotSig	0.542	0.659	0.441	0.716	0.806	0.247	0.415	2.241	0.043	0.62	1.159	0.306	0.294	0.785	0.059	0.557	0.115	0.779	0.415	0.027	0.185	0.272	1.179	0.27	0.73	0.181	0.18	0.235	1.123	0.271	0.417	2.155	0.322	1.182	1.384	1.451	0.492	0.106	0.08	1.255	0.582	0.02	0.715	0.477
OTU_9	-0.817	14.754	0.466802	0.662837	NotSig	2.052	2.959	9.061	0.007	0	3.758	0.004	0	0	0.008	0	0	15.514	0.03	0	13.25	0.006	0.115	0.03	0.008	0.085	0	0.004	3.273	0.008	0.839	18.235	0	0.05	0.008	0.024	0.014	0.055	0.655	0.009	0.042	0.185	33.376	1.596	0.005	3.338	0.055	0.017	0
OTU_57	-0.501	11.171	0.466868	0.662837	NotSig	0.252	0.335	0.094	0.011	0.626	0	0.076	0.027	0	0.004	0.256	0.627	0.065	0.576	0.272	0.389	0	0	0.006	0.008	0.329	0.167	0	2.009	0.206	0.045	0.037	0.132	0.631	0.246	0.01	0.087	0.109	0.38	0.014	0.008	0.035	0.099	0.088	0.261	2.974	0.1	1.257	0.477
OTU_11	-0.484	13.87	0.496514	0.69633	NotSig	1.393	2.133	1.465	0.198	4.223	0.197	3.62	1.778	0.005	1.209	0.016	0.633	0.436	0.467	2.974	0.562	0.011	1.253	0.006	0.035	1.017	4.216	3.698	2.622	0.044	0.839	0.037	8.519	0.015	0.1	10.779	0.005	1.269	4.797	4.106	0.017	0	0.765	0.004	1.764	2.12	0.276	6.927	0.012
OTU_23	-0.373	13.922	0.509267	0.70561	NotSig	1.223	1.735	1.052	3.416	0.592	1.202	0.607	2.008	0.737	1.715	4.135	0.253	0.256	0.626	0.047	0.869	0.132	1.313	1.671	0.113	0.27	0.482	5.14	0.266	3.588	0.075	0.387	0.39	2.331	0.641	0.422	3.473	1.341	0.679	3.575	0.661	9.897	0.556	0.028	0.884	0.742	0.07	3.535	0.294
OTU_121	-0.874	10.72	0.518545	0.706345	NotSig	0.147	0.275	1.399	0	0	0	0	0	0.005	0.004	0	1.334	0	0	0.385	0	0.006	0	0	0	0	0	0	0.099	0	0.101	0.154	0	0.01	1.162	0.532	0.005	0	0	0	0	0	0	0.08	1.64	0.247	0.04	2.065	0.006
OTU_47	-0.422	12.229	0.522081	0.706345	NotSig	0.38	0.722	0.193	0.869	0.255	0.581	0.674	1.103	0.076	1.119	0	0.517	0.392	0.278	0.361	0.365	0	0	0.768	0.004	0.164	0.239	0.013	0.377	2.459	0.02	0.149	0.034	1.044	0.837	0.168	4.672	0.018	0	0.736	0.063	0.417	0.384	0.116	0.39	0.281	0.02	2.705	1.253
OTU_64	-0.405	10.992	0.533004	0.712738	NotSig	0.226	0.225	0.87	0	0	0.04	0.108	0.161	0	0.028	0	0.506	0.202	1.097	0.32	0.115	0.08	0.295	0	0.004	0.917	0.095	0.059	0.064	0.04	0.296	0.504	0.974	0.253	0.3	0.139	0.005	0.237	0.1	0.023	0.025	0	0.71	0.112	0.157	0.471	0.145	0.271	0.106
OTU_10	-0.522	12.421	0.542274	0.716799	NotSig	0.717	0.583	0.039	0	2.32	0.03	0.515	0.245	0	0.045	0	4.702	0.016	2.19	0.024	1.205	0.006	0	0	0.008	1.293	2.845	0	0.287	1.758	0.699	0.86	2.034	0.01	0.521	1.607	0	0.297	0.009	0.014	0.932	0	0	0.369	0.281	0	0.977	0.923	0.947
OTU_93	-0.548	10.462	0.578616	0.752676	NotSig	0.126	0.226	0.072	0	0	0	0.064	0.065	0	0.053	0	0	0.36	0.526	0.16	0	0	0.594	0	0	0.249	0.033	0.534	0.064	0.016	0.111	0.175	0.023	0	0.021	0.283	0	0	1.101	0	0	0	0.406	0	0.727	0.941	0.025	1.084	0
OTU_125	0.839	12.488	0.586047	0.752676	NotSig	0.652	0.411	0	2.014	0.006	0	0.004	0.077	0.014	0	0	1.408	0.005	1.733	4.798	0	0	0	0	0	0	0	0	4.297	0	0	0	0	0.04	0	0	0	2.276	0	0	0	0.004	1.86	0	0	0	1.223	2.29	1.341
OTU_101	-0.527	10.889	0.595047	0.752676	NotSig	0.156	0.293	0	0	0.012	0.01	0.124	0.444	0	0	0	0	0.654	0.288	0.225	0.005	0.011	0	0	0	0.048	0.983	0.59	0.034	0.012	0.181	0.037	0.401	0.532	0.008	0	0	0	2.012	1.748	0.013	0.013	0	0.116	0.547	0.068	0	0.756	0
OTU_21	-0.433	12.263	0.595596	0.752676	NotSig	0.577	0.773	1.206	0	0.012	0.005	0.371	0.103	0	0.065	0	1.755	0.005	3.083	1.137	1.378	0.017	0	0	0.02	0.959	0.902	0.004	1.666	0.189	0.533	0.568	1.971	0.015	2.299	0.019	0	2.112	1.832	0.051	0.013	0.004	0.67	0	1.341	0.005	0.02	5.018	0.035
OTU_1	-0.4	16.215	0.623124	0.770191	NotSig	3.829	6.15	0.039	5.739	0.191	0.323	0.259	0.172	0.114	14.478	0.662	1.213	0.131	0.298	0.421	0.086	51.278	0.521	0.323	6.377	0.291	0.477	0.492	0.347	0.843	35.972	0.531	19.547	0.915	2.624	0.859	0.501	0.158	0.607	0.21	0.017	11.931	1.995	0.064	10.759	0.359	32.994	3.547	10.714
OTU_55	-0.422	11.733	0.625711	0.770191	NotSig	0.388	0.332	0.386	0	0.841	0	0.028	0.042	0.005	0.016	0	0.691	0.022	0.899	0.492	0.634	0	0	0	0.008	0.959	0	0	3.504	0.105	1.578	0.207	0.195	0.005	3.224	0.048	0.005	0.558	0.19	0.014	0.004	0	0.256	0.048	0.276	0.146	0.005	0.144	0.171
OTU_49	-0.362	13.013	0.629547	0.770191	NotSig	0.996	0.972	1.063	0	1.595	0	0.108	0.437	0.01	0.069	0.016	4.887	0.474	1.316	1.73	1.21	0.017	0.009	0	0.012	3.492	0.029	0	5.445	0.024	3.166	0.483	1.959	0.015	4.599	0.062	0.243	2.331	1.77	0.023	0.017	0.009	0.41	0.409	0.994	1.751	0.045	2.278	0.571
OTU_82	-0.615	10.499	0.696243	0.836585	NotSig	0.144	0.172	0.611	0	0	0	0	0.019	0	0	0	0	0	0	0	0.178	0	0	0	0.004	0.583	0	0	1.778	0.012	0.457	0.34	0.539	0	0.004	0	0.005	2.41	0	0	0	0	0	0	0.005	0	0	0	0
OTU_15	-0.43	16.761	0.698367	0.836585	NotSig	7.234	6.286	0	0.022	0.058	44.181	0.052	0.004	0.181	47.003	0.011	0	0.011	0.005	39.794	0	0.069	27.022	0.134	0.176	0	0.277	0.008	0.146	0.709	0.151	0.037	0.006	0.373	0.029	0.01	0.248	14.731	5.689	0.023	0.025	0.031	0.004	54.163	9.713	4.41	47.567	0.006	0.3
OTU_35	-0.419	11.358	0.710802	0.842703	NotSig	0.277	0.293	0.028	0.004	0.012	0	0.032	0.176	0	0	0	0.67	0.005	0.328	0.278	0	0.006	0	0	0.008	0	0.067	0	4.489	0.06	0.729	0.016	2.051	0	0.004	0	0	1.117	0.593	0	0.004	0	0	0.682	1.141	0.005	0.005	0.035	0
OTU_70	0.428	11.867	0.721281	0.843334	NotSig	0.596	0.244	3.333	0	0.029	0	0	1.126	0	0.004	0	0.348	0.005	0.755	0.521	0.216	0	0	0	0.012	5.352	0	0	1.409	0.093	2.367	0.042	0.057	0.005	0.221	0	0	2.531	0	0.005	0.004	0	0	0	0.005	0.01	0.015	0	0
OTU_110	-0.717	10.331	0.731351	0.843334	NotSig	0.14	0.136	1.107	0	0	0	0	0	0	0	0	0	0	0	0	0	0.011	0	0	0.004	1.961	0	0	0	0	0.884	0	0	0.005	0	0	0	0	0	0	0.004	0	0	0	0	0	0	0	2.089
OTU_6	0.261	13.573	0.735072	0.843334	NotSig	1.558	0.825	1.823	0.19	0.429	0.106	1.652	1.364	0.005	0.487	0	5.709	0.942	3.5	0.829	6.085	4.21	0.055	0	0.02	1.293	5.003	0.263	0.304	0.04	0.136	2.86	1.369	0.676	0.108	0.672	0.014	0.03	1.314	0.051	8.311	0	0.198	0.008	0.133	0.015	0.14	0.075	0
OTU_45	-0.26	11.539	0.743293	0.843334	NotSig	0.376	0.279	0.231	0	0.679	0	0.076	0.387	0	0.045	0.005	2.478	0.136	0.943	0.693	0.317	0.011	0	0	0.008	0.843	0.301	0	1.109	0.036	0.116	0.594	0.584	0.199	1.029	0.24	0	0.977	0.09	0.107	0	0	0	0.714	0.204	0.369	0.01	0.173	0.076
OTU_77	0.215	10.391	0.757384	0.843334	NotSig	0.172	0.128	0.061	0.004	0.603	0.232	0.184	0.893	0.014	0	0.096	0.037	0.103	0.065	0	0.207	0.023	0.005	0.037	0.016	0.843	0.301	0.013	0.051	0.5	0	0.828	0.023	0.005	0.112	0	0.005	0.631	0.038	0.051	0.008	0.07	0	0.028	0	0.175	0.08	0.017	0.182
OTU_42	-0.168	12.266	0.761928	0.843334	NotSig	0.399	0.707	0.441	0.697	0.383	0.5	0.307	0.437	0.347	0.88	0	0.348	0.261	0.407	0.586	0.413	0	0.553	0.323	0.07	0.249	0.124	0.95	0.51	0.347	0.035	0.122	0.47	0.512	0.475	0.35	1.989	0.267	3.744	1.272	0	0.743	0.264	0.128	1.464	0.364	0	1.546	0.906
OTU_172	-0.185	12.193	0.768011	0.843334	NotSig	0.496	0.519	0	0.149	1.497	0.015	0.543	0.153	0.333	0	0.433	0.116	0.251	1.137	0.036	0.298	0	0.267	0.713	0.207	1.288	1.342	1.968	0.176	1.33	0.312	0.478	0.241	3.29	0.017	0.326	1.626	0.091	0.308	0.089	0.008	0.488	0.117	0.076	0.067	1.14	0.075	1.136	0.053
OTU_61	0.276	14.084	0.770001	0.843334	NotSig	1.074	1.316	0.595	0.485	0.441	0.01	1.481	0.578	7.451	0	3.954	1.234	0.893	0.785	0.012	0.058	0	0	3.671	0	0.906	0.005	1.056	0.004	2.471	0.085	0.058	0	0.005	0.042	0.005	1.24	1.457	0.019	0.578	0.347	15.359	3.269	0	3.067	0.005	0.145	0.012	0.006
OTU_118	0.442	10.756	0.782865	0.849335	NotSig	0.13	0.165	0	0	0.006	0	0	0	0	1.322	0	0	0	0	0.592	0	0	0	0	0.558	0	0	0	0.381	0.004	0.045	0	0	0.01	0	0.916	0	0	0.437	0.005	0	0	0.004	0	0	0	0.035	0.052	2.124
OTU_123	0.161	10.667	0.791703	0.850896	NotSig	0.169	0.168	0.099	0.269	0.064	0.177	0.064	0.418	0.005	0.182	0	0.105	0.071	0.129	0.006	0.163	0	1.202	0	0.199	0.085	0.076	0.322	0.081	0	0.02	0.096	0.017	0.611	0.221	0.139	0.487	0.036	0.555	0.461	0.004	0.04	0.07	0.028	0.276	0.073	0.02	0.11	0.341
OTU_44	-0.19	11.839	0.799704	0.851537	NotSig	0.362	0.339	0.033	0.19	0.157	0.03	0.599	0.115	0.609	0.036	1.341	2.863	0.12	0.338	0.077	0.312	0	0.355	0.012	0.039	0.636	0.024	0.008	0.064	0	0.523	0.366	0.057	0.015	0.891	0	0.005	1.038	0.005	0.699	0.004	1.397	0	0.012	0.637	1.222	0.446	0	0.065
OTU_85	-0.221	11.396	0.82319	0.868503	NotSig	0.189	0.335	0	1.723	0.035	0.04	0.579	0.498	0	0.045	0.005	0.063	0.038	0.164	0	0	0	0	0.335	0.008	0.016	0.095	0.004	0.518	2.076	0.02	0.127	0.063	0.184	0.021	0	1.925	0	0	1.547	0.263	0.312	0.436	0.036	0	0	0	0	0
OTU_128	0.248	10.117	0.833502	0.871388	NotSig	0.137	0.075	0.006	0	0.012	0	0.263	0	0	0.012	0.005	0.374	0.31	0.372	0.539	1.119	0	0	0	0	0	0	0	0	0.032	0.015	0.143	0.006	0	0	0	0	0.073	0.005	0.158	0	0	0	0.445	0	0.461	0.005	0.3	0.006
OTU_8	0.163	13.774	0.844525	0.874958	NotSig	1.393	1.368	0.936	0.011	2.309	0.308	0	0.782	3.176	0.016	3.836	0.058	0.937	0.005	0.012	0.139	0	10.015	0.024	0.004	4.722	2.492	0.874	0	0.069	0.201	4.154	3.386	0.746	0.883	7.378	2.017	0.006	1.462	0.019	0.748	2.268	0	0.176	4.483	0.834	0.045	0.006	0
OTU_26	-0.09	12.274	0.871229	0.894566	NotSig	0.617	0.583	0.331	0.257	0.232	0.01	0.383	1.954	0.019	0.036	0.609	1.603	0.212	0.397	0.018	0.216	0	0.447	0.829	0.148	0.636	3.953	0.568	0.724	3.281	0.156	0.308	0.344	0.477	0.308	1.856	0.331	0.395	2.914	0.144	0.004	0.281	0.772	0.04	0.062	0.529	0.15	0.017	0.341
OTU_111	-0.081	11.411	0.881055	0.896649	NotSig	0.294	0.305	0.149	0.582	0.122	0.121	0.251	0.226	0.038	0.126	0.721	0.169	0.147	0.214	0.539	0.144	0	0.438	1.622	0	0.095	0.387	0.254	0.129	0.766	0.005	0.08	0.074	0.035	0.012	0.192	0.276	0.085	0.584	1.557	0.28	0.734	0.165	0.044	0.38	0.184	0.005	0.358	0.324
OTU_69	-0.097	10.486	0.935369	0.943574	NotSig	0.172	0.118	0.039	0.004	0	0	0	0	0.024	0.069	0	1.328	0	0.005	0.19	0.706	0.276	0	0	0.008	0.44	0	0	0.69	0	0.095	0.005	0	0.005	0.312	0	0	0	0	0.284	0.389	0	0	0	0	0.034	0	0	0.494
OTU_102	0	6.4	1	1	NotSig	0	0	0	0	0	0	0	0	0	0	0	0	0	0	0	0	0	0	0	0	0	0	0	0	0	0	0	0	0	0	0	0	0	0	0	0	0	0	0	0	0	0	0	0
[truncated: 2 more columns]

## Sheet: non Met CAD-DM vs Met CAD-DM
ID	log2FC	log2CPM	PValue	FDR	level	MeanA(non Met)	MeanB(Met CAD-DM)	CHD068	CHD245	CHD163	CHD224	CHD017	CHD144	CHD089	CHD153	CHD253	CHD137	CHD014	CHD149	CHD202	CHD190	CHD058	CHD040	CHD116	CHD259	CHD203	CHD034	CHD287	CHD188	CHD061	CHD256	CHD138	CHD021	CHD243	CHD097	CHD288	CHD027	CHD092	CHD114	CHD133	CHD131	CHD130	CHD018
OTU_102	12.514	13.547	4.9e-07	5.63e-05	Enriched	2.24	0	1.024	25.838	0	0	0.009	0	0	0	0	0	0	0	0	4.488	0	0	0	0	0	0	0	0	0	0	0	0	0	0	0	0	0	0	0	0	0	0
OTU_152	3.598	11.693	0.000587212	0.0241362	Enriched	0.855	0.084	0.004	0	0.424	0.069	0.013	0	0.003	0	11.117	0.014	0.026	0.175	0.01	0.117	0.028	0.015	0.053	0.264	0.005	0.129	0	0.152	0.097	0.365	0	0	0	0.168	0	0.029	0.383	0	0.104	0.041	0.004	0.005
OTU_26	2.62	13.916	0.000629639	0.0241362	Enriched	2.128	0.583	0.404	0.009	1.469	19.84	2.819	0.083	0.388	0.233	0.079	0.578	0.486	1.841	0.974	0.586	3.281	0.156	0.308	0.344	0.477	0.308	1.856	0.331	0.395	2.914	0.144	0.004	0.281	0.772	0.04	0.062	0.529	0.15	0.017	0.341	0.026	0.095
OTU_75	2.983	11.911	0.00138244	0.0322967	Enriched	0.57	0.134	0.004	0	0.089	5.216	1.808	0	0.003	0.121	0	0.532	0.031	0	0.088	0.082	0.056	0.015	0.037	0.229	0.149	1.316	0.115	0.051	0.018	0.114	0.051	0	0.026	0.037	0.02	0.01	0.277	0.015	0.231	0.159	0	0.014
OTU_28	-5.883	12.715	0.00215238	0.0322967	Depleted	0.022	1.272	0	0	0.061	0.005	0	0	0	0.238	0.006	0	0	0	0	0	0.113	0.085	5.778	1.707	0.01	0.829	0	0	1.718	0	0	0.033	0	0	0	2.434	13.724	1.173	0.386	0	0	0
OTU_82	-5.976	10.209	0.00217137	0.0322967	Depleted	0.002	0.172	0	0	0.017	0.005	0	0	0.006	0	0	0.005	0	0	0	0	0.012	0.457	0.34	0.539	0	0.004	0	0.005	2.41	0	0	0	0	0	0	0.005	0	0	0	0	0.013	0
OTU_1	-3.012	15.796	0.00223588	0.0322967	Depleted	1.122	6.15	0.126	0.049	4.122	3.231	3.037	0.083	0.047	0.01	1.292	0.471	0.01	0.708	2.099	0.428	0.843	35.972	0.531	19.547	0.915	2.624	0.859	0.501	0.158	0.607	0.21	0.017	11.931	1.995	0.064	10.759	0.359	32.994	3.547	10.714	0.048	0.099
OTU_24	-3.41	13.066	0.002421	0.0322967	Depleted	0.194	1.389	0.384	0.009	0	0	0.118	0.006	0.05	0	0	1.446	0.348	0.005	0.127	0.229	0.484	2.699	0.133	1.799	1.252	7.319	8.951	0.064	2.695	0.356	0	0	0.009	0	0.068	0.01	3.231	0.236	0.917	0.053	0.018	0.274
OTU_51	2.616	11.623	0.00284758	0.0322967	Enriched	0.473	0.112	0.253	1.808	0.022	0.222	0.065	0	2.371	0.01	0	0.485	0.107	0.17	0.161	0.942	0.447	0	0.005	0.029	0.03	0.092	0.019	0.009	0.061	0.066	0.075	0.004	0.097	0	0.056	0.038	0.039	0	1.027	0	0.026	0.355
OTU_35	-4.288	10.896	0.00287525	0.0322967	Depleted	0.019	0.293	0	0.013	0.006	0	0	0	0.018	0.005	0	0	0.164	0	0.005	0.051	0.06	0.729	0.016	2.051	0	0.004	0	0	1.117	0.593	0	0.004	0	0	0.682	1.141	0.005	0.005	0.035	0	0.009	0
OTU_125	-7.05	11.391	0.00308925	0.0322967	Depleted	0.003	0.411	0	0	0	0.01	0	0	0	0	0	0	0	0	0.034	0	0	0	0	0	0.04	0	0	0	2.276	0	0	0	0.004	1.86	0	0	0	1.223	2.29	1.341	0	0.009
OTU_12	-4.02	18.083	0.00350062	0.0335476	Depleted	2.641	3.78	7.288	10.419	1.296	0.089	0.335	1.093	2.196	0.298	0.926	9.061	1.621	1.048	0.739	0.56	0.383	1.261	0.048	0	0.611	0.125	0	12.629	0.012	0.028	1.752	8.83	0.378	4.624	0.004	0.014	1.528	0.291	2.561	0	46.299	1.779
OTU_124	3.313	9.003	0.00404795	0.0341	Enriched	0.126	0.01	0.008	0	0.006	0	0.274	0	0	0.005	1.036	0.424	0	0	0.015	0	0.024	0	0.005	0	0.005	0.025	0.005	0.041	0	0.019	0	0	0	0	0.016	0	0	0	0.058	0.012	0.004	0
OTU_19	-6.673	16.362	0.00415131	0.0341	Depleted	0.148	0.747	1.698	0.004	0	0.192	0.052	0	0.003	0	0.079	0	0	0.009	0.029	0.01	0	0	0.011	0.859	0	0.054	0	0.115	0.006	0	0	0.004	0.004	0	0	0.038	0.068	0.125	0	0	15.15	0
OTU_23	-1.905	13.417	0.00774941	0.0577495	Depleted	0.58	1.735	0.094	0.106	0.961	0.039	1.433	0.022	0.055	1.244	0.024	0.825	1.595	0.769	0.91	0.036	3.588	0.075	0.387	0.39	2.331	0.641	0.422	3.473	1.341	0.679	3.575	0.661	9.897	0.556	0.028	0.884	0.742	0.07	3.535	0.294	0.009	4.594
OTU_56	-3.338	11.11	0.00803471	0.0577495	Depleted	0.055	0.32	0	0	0.011	0.005	0	0	0.032	0.01	0	0.686	0	0	0.01	0.01	0.028	0.477	1.682	1.57	0	0.05	0.014	0	0.164	1.76	0.009	0.025	0.004	0	0.06	0.518	0.01	0.626	0	0	0.035	0.014
OTU_18	3.578	11.226	0.00973094	0.065827	Enriched	0.823	0.037	0.143	0	0	0	0.004	0.028	0.003	3.187	0.018	0.005	8.114	0.005	0.015	0.005	0.004	0	0	0	0	0.271	0	0	0	0	0.331	0.13	0.009	0	0.004	0	0	0	0.052	0	0.004	0
OTU_184	-7.041	11.363	0.010723	0.0685082	Depleted	0.005	0.357	0	0	0	0	0	0	0	0	0	0.061	0	0	0	0.005	0	3.357	0.042	0	0	0.004	0	0	4.431	0	0	0	0	0	0	0.005	0	0	0	0	0	0.009
OTU_127	-8.978	11.751	0.0116551	0.0694701	Depleted	0	0.402	0	0	0	0.005	0	0	0	0	0	0	0	0	0	0	0	8.262	0	0	0	0	0	0	0.552	0	0	0	0	0	0	0.033	0	0	0	0	0	0
OTU_70	-3.566	10.928	0.0125963	0.0694701	Depleted	0.028	0.244	0	0.009	0.017	0.005	0.017	0	0.015	0.152	0	0	0.061	0	0	0.122	0.093	2.367	0.042	0.057	0.005	0.221	0	0	2.531	0	0.005	0.004	0	0	0	0.005	0.01	0.015	0	0	0.009	0.005
OTU_98	-4.96	14.915	0.0128514	0.0694701	Depleted	0.167	0.267	0.139	0.058	0	0	0.013	0	0.572	0.005	0	0	0	0.354	1.101	0.092	0.028	0	0	0	0.04	0	0.014	0	0.176	0	0.056	0.004	0	0.026	0.004	0.005	0.024	0.01	0	0	5.486	0.005
OTU_85	-3.188	10.997	0.0132899	0.0694701	Depleted	0.046	0.335	0.008	0	0.017	0	0	0.017	0	0.04	0	0.247	0.153	0.151	0	0.01	2.076	0.02	0.127	0.063	0.184	0.021	0	1.925	0	0	1.547	0.263	0.312	0.436	0.036	0	0	0	0	0	0	0.369
OTU_78	2.936	12.731	0.0149601	0.0748003	Enriched	1.712	0.021	0.473	0.013	0	0.02	6.688	0.006	1.057	0.015	14.456	0	0.005	0.278	0.886	0.066	0.109	0.005	0.005	0	0.005	0	0.01	0.009	0.006	0.009	0.005	0.004	0.009	0	0.02	0.038	0	0	0.023	0.006	0.207	0
OTU_104	-1.523	11.286	0.0178891	0.083241	Depleted	0.136	0.389	0.033	0.031	0.173	0.128	0.274	0	0.05	0.506	0.024	0.149	0.102	0.109	0.196	0.122	0.488	0.106	0.186	0.086	0.239	0.158	0.029	1.07	0.079	0.18	2.437	0.067	0.365	0.015	0.012	0.399	0.374	0.03	1.234	0.224	0.009	0.771
OTU_9	-3.084	14.222	0.0180959	0.083241	Depleted	0.458	2.959	0	0.031	0.112	0	0.004	0.304	0.006	2.6	0	3.167	0.031	0	0.152	0.01	0.008	0.839	18.235	0	0.05	0.008	0.024	0.014	0.055	0.655	0.009	0.042	0.185	33.376	1.596	0.005	3.338	0.055	0.017	0	0.026	6.558
OTU_63	4.614	10.999	0.0219391	0.0950919	Enriched	0.635	0.018	0	0	7.261	0	0	0	0	0.086	0	0	0	0	0	1.549	0.335	0	0	0	0	0	0	0.014	0	0	0.014	0	0	0	0	0	0.015	0.005	0	0	0.004	0
OTU_41	2.41	12.736	0.0223259	0.0950919	Enriched	0.862	0.47	0.004	1.626	0.067	0	0	0.591	7.37	0.309	0.024	0	0	0.694	0.005	1.38	0.524	0.101	0	0.115	0.08	0.008	0	0.005	0.067	0.65	0.005	0.079	0	0.124	0.084	0.371	0.155	0.075	7.809	0	0.013	0.085
OTU_14	-3.205	12.973	0.0283374	0.116386	Depleted	0.057	1.146	0	0.009	0	0.02	0.009	0.58	0.032	0.121	0	0	0	0	0	0.025	0.069	0.206	5.184	0	0.005	0.008	0.005	0.018	0.097	0.579	0.005	0	0	0.007	0.734	0	1.839	0.421	0	5.901	0.013	10.13
OTU_47	-1.783	11.896	0.0375558	0.147476	Depleted	0.204	0.722	0.02	0.018	0	0	0.819	0.072	0.079	0.056	0.006	0	0.281	0.241	1.243	0.025	2.459	0.02	0.149	0.034	1.044	0.837	0.168	4.672	0.018	0	0.736	0.063	0.417	0.384	0.116	0.39	0.281	0.02	2.705	1.253	0	0.123
OTU_76	-3.929	10.09	0.0384721	0.147476	Depleted	0.004	0.205	0	0	0	0	0	0.05	0.003	0	0.006	0	0	0	0	0	0.036	0.779	0	3.225	0	0.404	0.005	0	0.006	0	0	0	0	0	0	0.005	0.024	0.01	0	0.006	0	0
OTU_126	-2.534	10.01	0.0406094	0.150648	Depleted	0.029	0.175	0.004	0	0	0	0	0	0	0.202	0	0	0.051	0.052	0	0.102	0.024	0.678	0.011	1.22	0	1.016	0.005	0	0.067	0	0.047	0.004	0	0.004	0.004	0	0.005	0.01	0.657	0.018	0.004	0.071
OTU_121	-3.22	10.346	0.0457625	0.164459	Depleted	0.01	0.275	0	0.022	0	0	0	0.039	0.082	0	0	0	0	0	0	0	0	0.101	0.154	0	0.01	1.162	0.532	0.005	0	0	0	0	0	0	0.08	1.64	0.247	0.04	2.065	0.006	0	0
OTU_27	1.501	13.48	0.0551702	0.19226	NotSig	1.519	0.586	2.085	0.257	0.168	0.015	0.013	0.022	10.536	1.583	0.012	0.019	1.83	2.875	1.326	0.53	0.443	0.02	0.233	0.275	1.004	0.087	0.552	0.799	0.619	0.607	1.049	2.295	0.123	0.524	0.172	0.452	0.126	0.005	1.782	0.377	0	1.339
OTU_32	-2.552	17.587	0.0625772	0.209083	NotSig	5.624	2.328	0.518	0	0.106	0.187	0.057	0.022	4.681	8.25	38.981	6.244	0.01	18.541	0.798	0.336	0.826	0.101	9.73	1.856	0.025	0.971	0.096	0.096	1.414	0.204	1.091	0	0	0.007	0.012	0.937	0	0.21	0.179	2.089	31.352	0.009
OTU_118	-3.336	9.992	0.0636338	0.209083	NotSig	0.01	0.165	0	0.115	0	0	0	0	0	0.02	0	0	0	0	0	0.01	0.004	0.045	0	0	0.01	0	0.916	0	0	0.437	0.005	0	0	0.004	0	0	0	0.035	0.052	2.124	0	0
OTU_72	1.519	11.826	0.0692451	0.2212	NotSig	0.627	0.259	0.041	0	3.396	1.916	0.362	0	0	0.046	1.262	1.175	0.031	0.005	0.519	0.02	0.464	0.01	0.021	0	0.507	0.117	0.734	0.198	0.018	0.1	0.047	0.151	0.145	0.029	0.012	0.105	0.451	0.065	1.678	0.818	0	0.019
OTU_69	-3.102	10.059	0.0741436	0.230446	NotSig	0.007	0.118	0.004	0.004	0	0.005	0	0.083	0	0	0	0	0	0	0	0	0	0.095	0.005	0	0.005	0.312	0	0	0	0	0.284	0.389	0	0	0	0	0.034	0	0	0.494	0.004	0.979
OTU_100	-1.8	10.71	0.0771797	0.23357	NotSig	0.075	0.258	0.139	0.004	0	0.005	0.279	0.011	0.026	0.005	0	0	0.102	0.104	0	0.377	0.008	0.392	0.117	0.728	0	0.575	0.532	0.234	0.54	0	0	0.004	0.022	0	0.132	0.105	2.057	0	0.092	0.071	0	0.076
OTU_77	1.596	11.204	0.0868856	0.247128	NotSig	0.466	0.128	0.339	0	0.017	0	0.222	0.006	0.091	0.298	0	0	1.069	3.408	0.166	0.907	0.5	0	0.828	0.023	0.005	0.112	0	0.005	0.631	0.038	0.051	0.008	0.07	0	0.028	0	0.175	0.08	0.017	0.182	0.004	0.052
OTU_84	1.312	11.772	0.088523	0.247128	NotSig	0.707	0.259	0.029	0	1.977	0.005	1.778	0.017	0.003	0.051	4.65	0.41	0.225	0.146	0.543	0.066	1.109	0.005	0.164	0.006	0.651	0.196	0.072	0.547	0.024	0.427	0.061	0.038	1.652	0.037	0.036	0.043	0.102	0.025	0.236	0.218	0	0.043
OTU_33	-1.249	14.244	0.0898603	0.247128	NotSig	0.845	2.8	0.494	0.191	1.553	2.684	0.279	0.486	1.81	0.384	0.731	0.368	0.302	1.709	0.631	0.209	0.621	0.221	0.191	3.558	2.361	2.074	9.584	1.158	0.437	1.338	2.391	0.389	20.897	1.23	0.373	1.564	0.655	0.02	0.179	11.744	0.004	0.615
OTU_147	2.044	9.347	0.0902556	0.247128	NotSig	0.112	0.029	0.102	0	0	0.005	0	0	0.263	0.005	0	0	0.389	0.514	0	0.29	0.02	0	0.005	0.321	0	0.071	0	0.005	0.042	0	0.112	0.013	0	0.015	0	0	0	0.03	0	0	0	0
OTU_62	-1.195	12.153	0.0990483	0.264897	NotSig	0.362	0.69	0.208	0	0	0.025	0	0.022	0.032	1.305	0.469	1.642	0.992	0.269	0.005	0.102	0.863	0.101	0.271	0.464	0.378	2.133	0.48	0.818	0.17	1.756	1.603	0.23	1.362	0.439	0.04	0.209	1.058	0.03	0.952	0.406	0.004	1.424
OTU_2	1.148	16.122	0.102384	0.266264	NotSig	9.115	5.188	16.58	5.247	0.475	0.02	0.048	12.799	23.582	5.529	0.055	6.072	8.677	17.087	10.554	20.89	4.874	1.789	8.319	0.831	0.219	1.237	6.351	13.203	5.869	8.66	7.326	2.571	0.035	10.086	0.473	15.309	3.08	2.44	2.601	4.307	0.084	14.464
OTU_86	1.683	10.009	0.10419	0.266264	NotSig	0.236	0.048	0.147	0.044	0	0.01	0.296	0.033	0.038	0.617	0.024	0	0.087	0	1.996	0.005	0	0	0.037	0.029	0	0.579	0.01	0.083	0	0.009	0.121	0.004	0	0.004	0.056	0	0	0.11	0.012	0	0	0
OTU_81	-1.079	11.293	0.112589	0.277065	NotSig	0.169	0.367	0.126	0.04	0	0.236	0.667	0.033	0.038	0.389	0	0.345	0.199	0.198	0.083	0.01	0	0.02	0.143	0.229	0.562	0.292	0.331	1.052	0.14	0.892	1.193	0.309	0.286	0.113	0.1	0.937	0.092	0.015	1.073	0.053	0.009	0.237
OTU_101	-1.937	10.678	0.113235	0.277065	NotSig	0.068	0.293	0	0	0.006	0	0.004	0.011	0.003	0.774	0	0	0	0.005	0.005	0.143	0.012	0.181	0.037	0.401	0.532	0.008	0	0	0	2.012	1.748	0.013	0.013	0	0.116	0.547	0.068	0	0.756	0	0.004	0
OTU_87	-2.98	8.46	0.12734	0.305084	NotSig	0.003	0.046	0	0	0	0.005	0.004	0	0.032	0	0	0	0	0	0	0	0	0.09	0.117	0.361	0	0	0.005	0	0.437	0	0	0	0	0	0	0	0	0	0	0	0	0
OTU_169	-1.171	10.264	0.141877	0.332978	NotSig	0.082	0.215	0.008	0	0.05	0.089	0.026	0.028	0	0.061	0	0.037	0.44	0.146	0.254	0.015	0.004	0.005	0.106	0.006	0.388	0.629	0.029	0.106	0.018	0.052	0.009	0	0.026	0.022	0.052	0.718	0.049	0.02	1.886	0.541	0.009	0.052
OTU_55	-1.324	11.274	0.151956	0.349498	NotSig	0.179	0.332	0.033	0.018	0.011	0.01	0	0.011	0.009	0.592	0	0	1.462	0.009	0.01	0.341	0.105	1.578	0.207	0.195	0.005	3.224	0.048	0.005	0.558	0.19	0.014	0.004	0	0.256	0.048	0.276	0.146	0.005	0.144	0.171	0.009	0.118
OTU_58	1.11	12.118	0.155039	0.349599	NotSig	0.833	0.384	0.008	0.075	0	0	1.908	0.006	1.583	0.157	0.073	4.617	0.966	0.557	0.264	1.442	0.548	0.005	0.164	0.218	0.015	0.042	0.197	0.161	0.225	0.783	0.522	0	0.004	0.41	0.112	1.854	0.102	0.055	0.773	1.942	0	0.312
OTU_65	-1.034	10.98	0.172229	0.380891	NotSig	0.143	0.252	0.053	0.004	0.056	0	0.004	0.066	0.108	0.228	0.006	0.07	0.153	0.123	0.783	0.351	0.181	0.015	0.228	0.052	0.144	0.021	0.413	0.005	0.37	1.983	0.294	0.121	0	0.088	0.453	0.185	0.277	0.07	0.196	0	0.004	0.449
OTU_57	-1.157	11.001	0.187366	0.406548	NotSig	0.193	0.335	0	0.004	0	0.005	0.723	0	0	0.025	0	1.227	0.404	0	0.269	0.046	0.206	0.045	0.037	0.132	0.631	0.246	0.01	0.087	0.109	0.38	0.014	0.008	0.035	0.099	0.088	0.261	2.974	0.1	1.257	0.477	0	0.17
OTU_49	-1.115	12.685	0.201545	0.417697	NotSig	0.486	0.972	0.212	0.022	0	0.02	0.004	0	0.047	4.689	0.006	0.028	0.992	0.179	0.029	0.576	0.024	3.166	0.483	1.959	0.015	4.599	0.062	0.243	2.331	1.77	0.023	0.017	0.009	0.41	0.409	0.994	1.751	0.045	2.278	0.571	0.009	0.227
OTU_13	-1.25	15.427	0.201862	0.417697	NotSig	2.371	3.579	2.889	11.603	5.742	0	0.423	0.226	0.266	0.121	0.256	0.574	5.9	0.845	0.005	4.34	1.137	1.98	0.355	0.04	3.837	2.882	6.001	0.009	3.138	1.898	4.157	30.603	2.58	3.54	0.016	0.014	4.167	0	0.559	0.029	0.009	11.777
OTU_93	-1.625	10.211	0.206413	0.417697	NotSig	0.061	0.226	0	0.004	0	0	0	0	0	0.425	0	0	0.174	0.16	0	0.097	0.016	0.111	0.175	0.023	0	0.021	0.283	0	0	1.101	0	0	0	0.406	0	0.727	0.941	0.025	1.084	0	0	0.062
OTU_134	-2.395	10.933	0.209744	0.417697	NotSig	0.068	0.157	0	0	0.676	0	0	0	0	0	0	0.005	0	0.264	0.005	0	0.028	0	0	0.069	1.526	0	0	0.005	0	0	0	0	0.013	0	1.808	0	0	0.005	0.006	0	0.004	0
OTU_89	0.886	11.788	0.210665	0.417697	NotSig	0.484	0.271	0.457	0.027	0	0.005	1.477	0.552	0.888	0.202	0	0.131	0.409	0.675	1.698	0.26	0.697	0.015	0.223	0.006	0.263	0.008	0.508	1.314	0.255	0.033	0.196	0.247	0.659	0.469	0.088	0.233	0.272	0.07	0.11	0.012	0.004	0.284
OTU_123	-0.962	10.199	0.215538	0.420117	NotSig	0.067	0.168	0.004	0.018	0.028	0.232	0	0	0.02	0.319	0	0.056	0.118	0.113	0.029	0	0	0.02	0.096	0.017	0.611	0.221	0.139	0.487	0.036	0.555	0.461	0.004	0.04	0.07	0.028	0.276	0.073	0.02	0.11	0.341	0	0.095
OTU_172	0.756	12.434	0.228353	0.437676	NotSig	0.838	0.519	2.922	0.638	1.318	0.059	1.107	0.248	0.415	0.238	1.499	0.522	0.148	0.463	1.497	0.657	1.33	0.312	0.478	0.241	3.29	0.017	0.326	1.626	0.091	0.308	0.089	0.008	0.488	0.117	0.076	0.067	1.14	0.075	1.136	0.053	0	0.156
OTU_162	-4.348	12.568	0.246009	0.463788	NotSig	0.081	0.375	0	0	0	0	0	0	0	0	0.024	0	1.11	0	0	0	0	0	0	0	0	0	0	0	0	0	0	8.257	0	0	0	0	0	0	0	0	0	0
OTU_34	1.125	11.666	0.25909	0.480569	NotSig	0.516	0.268	0.461	0	0.067	1.069	0.828	0	0.006	0.005	3.462	0.751	0.051	0	0.524	0	0.58	0.01	0	0	1.218	0.017	0.01	1.741	0	0.014	1.244	0.017	0.598	0.007	0.008	0.014	0.01	0.01	0.202	0.177	0	0.024
OTU_135	0.942	14.779	0.270583	0.493921	NotSig	2.881	1.855	0.175	0.004	1.318	22.471	2.043	0.105	1.019	0.263	6.881	2.388	0.414	0.906	2.05	0.295	0.125	0.025	0.149	0.017	0.03	0.467	19.638	0.62	0.255	2.923	2.475	3.825	2.694	4.807	0.06	0.019	0.776	0.115	0.467	1.165	0.009	0.142
OTU_94	1.422	12.22	0.28484	0.511823	NotSig	0.509	0.365	0	0.027	0	5.187	0.344	0	0.015	0.005	0	0.639	0.905	0	0	0	0.052	0.136	0.488	2.114	0.01	1.799	0	0	1.517	0	0	0	0	0	0.112	0	0.01	0.025	1.453	0	0.009	0.293
OTU_4	-0.765	14.454	0.293608	0.51946	NotSig	2.291	3.012	0.008	0.337	0.045	0.507	4.858	0.133	0.923	2.221	0.03	14.602	0.905	3.252	3.543	0.718	15.189	0.925	7.449	3.386	6.426	0.525	6.241	2.343	1.894	2.183	0.704	0	5.889	3.756	0.337	0.547	4.958	0.231	1.436	1.483	0.031	0.341
OTU_50	-0.956	11.03	0.306704	0.526741	NotSig	0.181	0.302	0	0.004	1.972	0.005	0	0.006	0	0	0.006	0.298	0.092	0.005	0.01	0.143	0.012	0.211	0.265	0.092	0.731	0.192	0	0.464	0.534	0.622	0.182	0	0.598	0	0.088	0.09	1.514	0.09	0.508	0.359	0	0.099
OTU_45	1	12.034	0.306884	0.526741	NotSig	0.682	0.279	0	0	0	0.005	0.009	0.801	0.061	4.021	0.012	0	4.188	0.009	0.157	0.29	0.036	0.116	0.594	0.584	0.199	1.029	0.24	0	0.977	0.09	0.107	0	0	0	0.714	0.204	0.369	0.01	0.173	0.076	0.004	0.606
OTU_7	0.821	14.695	0.32135	0.533291	NotSig	5.345	2.598	3.044	0.004	23.341	0.207	18.538	0	0.283	1.173	0	4.659	3.661	2.039	15.893	1.982	16.012	0.04	4.17	0.029	1.282	2.749	0.01	11.448	1.335	3.398	0.019	0.021	2.057	2.057	0.513	0.88	1.096	0.426	3.247	6.343	0.013	0.009
OTU_97	1.58	12.899	0.323981	0.533291	NotSig	0.962	0.054	0.571	9.626	0	0.005	0	0.414	0	0	0.049	1.166	0.046	0	0	1.594	0.008	0.015	0.005	0	0	0.017	0.01	0	0	0	0	0.05	0	0	0.148	0	0	0	0	0.512	0.431	0
OTU_40	-0.614	11.804	0.324612	0.533291	NotSig	0.302	0.432	0.265	0.013	0.33	0.227	0.048	0.061	0.032	0.243	1.06	0.014	0.516	0.335	0.416	0.667	1.403	0.266	0.594	0.59	0.378	0.233	0.12	0.524	0.212	0.228	0.042	0.025	0.018	0.062	0.409	3.247	0.32	0.1	0.346	0.141	0.04	0.208
OTU_91	-1.382	10.462	0.341587	0.551392	NotSig	0.103	0.206	0	0.044	0.017	0.005	0	0	0.003	0.015	0	0	1.161	0	0	0.194	0.02	0.648	0.35	1.312	0.01	1.6	0	0	0.425	0	0	0	0	0	0	0	0	0	0.115	0	0.004	0.043
OTU_17	0.792	12.258	0.345219	0.551392	NotSig	0.813	0.424	2.522	0.018	0.034	0	0.24	0.248	0.622	0.182	0.006	0	1.314	1.69	4.33	0.178	0.887	0.075	0.96	0	0.005	0.075	0.038	3.735	0.637	0.005	0.205	0.008	0.092	1.073	0.481	0.261	0.238	0.175	0	0.282	0.004	0.08
OTU_29	-1.163	13.262	0.360352	0.567678	NotSig	0.696	1.069	0	0.013	0.006	0	0.039	0	0.026	9.53	0.006	0.009	0	0.099	0.02	0	0.036	7.754	0.164	0.155	0	0.033	0	0.018	0.516	0	0.047	2.462	0.009	0.007	0.008	0.048	0.733	0	3.628	7.555	0.044	0.303
OTU_37	-0.921	13.761	0.370332	0.575516	NotSig	0.602	1.224	0.004	0.381	0	0.015	0	0.403	5.539	0.364	0.006	0	1.345	0.005	0	0.367	0.012	0.085	0.08	0.281	1.059	2.899	0.058	3.096	0.947	0.75	0.009	9.168	0.378	0.513	0.12	0.932	0.791	0.015	0.929	3.018	0.004	1.784
OTU_16	0.8	13.096	0.390435	0.592614	NotSig	0.765	0.907	0.286	0.155	0.011	6.792	0.588	0.359	0.222	0.384	0.012	0.005	0.9	0	0	0.993	2.987	0.02	0.483	0	0.532	2.533	0	0.776	0.328	7.179	0.117	0.004	1.947	0.253	0.441	0	1.237	0.095	0.271	0.73	0.004	0.024
OTU_25	-0.729	13.882	0.39164	0.592614	NotSig	1.29	2.079	4.403	0	2.726	1.044	3.429	0.149	0.315	0.465	0.024	0.014	2.551	0.826	0.333	1.778	0.052	0.095	0.817	3.34	2.843	1.066	0	3.808	3.193	0	13.511	0.033	0.013	1.812	0.004	1.35	0.471	0.687	6.517	1.236	0.022	4.869
OTU_10	0.808	13.146	0.401261	0.599286	NotSig	1.144	0.583	0.996	0.044	0.006	5.325	1.381	0	0.009	3.121	0	1.376	2.429	0	0.837	0.489	1.758	0.699	0.86	2.034	0.01	0.521	1.607	0	0.297	0.009	0.014	0.932	0	0	0.369	0.281	0	0.977	0.923	0.947	0.018	0.577
OTU_71	-0.884	9.331	0.410851	0.605641	NotSig	0.045	0.09	0.033	0	0.017	0	0.301	0.006	0.055	0.061	0.043	0	0.056	0.057	0	0	0	0	0	0.722	0.134	0.046	0	0	0.243	0	0.023	0.033	0.004	0.007	0	0.732	0.005	0	0.006	0.006	0	0.019
OTU_95	-1.148	11.701	0.417589	0.605641	NotSig	0.206	0.315	0	0.022	0	0.241	0	0.061	0.012	0	0	0	0.01	0.005	1.111	1.426	0	0.09	1.841	0	0.01	0.966	0	0.009	0.291	0	0	0.004	0	0	1.251	0	0.005	0.546	0	1.912	0.009	0
OTU_22	0.634	13.402	0.421315	0.605641	NotSig	1.65	0.603	4.056	0.013	0.497	0.025	9.907	0.679	0.864	1.679	1.39	0.005	1.273	2.2	0.161	0.357	1.814	0.07	0.684	0.246	1.585	0.054	0.005	0.404	0.2	0.166	0.848	3.474	0	0.161	0.85	1.279	0.16	0.561	0.265	0.347	0.004	0.095
OTU_60	0.723	9.969	0.428634	0.606776	NotSig	0.137	0.086	0.041	0.04	0	0.01	0.318	0.072	0.099	1.047	0.006	0.009	0.01	0.009	0.245	0.015	0.016	0	0.149	0	0.055	1.391	0.024	0.014	0.006	0.052	0.009	0.046	0	0	0.04	0	0.029	0.005	0.04	0	0	0.024
OTU_44	-0.767	11.563	0.432657	0.606776	NotSig	0.317	0.339	0	0.031	0.073	0.005	1.756	0	0.003	0.218	0	0.471	0.205	0.005	1.35	0.321	0	0.523	0.366	0.057	0.015	0.891	0	0.005	1.038	0.005	0.699	0.004	1.397	0	0.012	0.637	1.222	0.446	0	0.065	0.018	0.066
OTU_64	-0.587	10.877	0.441624	0.611889	NotSig	0.164	0.225	0.004	0.018	0.006	0.005	0.03	0.028	0.07	1.3	0	0.009	0.343	0.179	0.005	0.306	0.04	0.296	0.504	0.974	0.253	0.3	0.139	0.005	0.237	0.1	0.023	0.025	0	0.71	0.112	0.157	0.471	0.145	0.271	0.106	0	0.076
OTU_39	1.103	14.114	0.462175	0.63274	NotSig	0.941	0.864	0	0.013	0.017	0	0	12.981	0.023	0	0	0	0.107	0.014	0.02	0.005	0.044	0	0.016	0	10.616	0.021	0.005	0.037	0.146	0.237	0	0	0.004	0	5.565	0	0	0.1	0	2.183	0.035	0.005
OTU_52	1.23	13.851	0.489127	0.661761	NotSig	1.793	0.693	0	0	11.048	0.015	0	0.006	14.01	0	0.006	0	0.005	0.014	0	0	0.181	0	0	0	1.928	0.004	0	0.014	9.141	0	0	3.972	0	0	0.004	0	0	0.005	0.006	0	0	0
OTU_73	0.405	12.852	0.504274	0.67432	NotSig	1.344	0.659	0.306	0.355	0.653	0.113	0.401	0.072	0.061	1.715	1.761	11.262	0.925	0.514	0.514	0.163	0.73	0.181	0.18	0.235	1.123	0.271	0.417	2.155	0.322	1.182	1.384	1.451	0.492	0.106	0.08	1.255	0.582	0.02	0.715	0.477	0.013	1.117
OTU_21	-0.621	12.182	0.517708	0.682196	NotSig	0.457	0.773	0.008	0.022	0.006	0.01	0	0.077	0.015	3.308	0	0	2.286	0.241	0.015	0.408	0.189	0.533	0.568	1.971	0.015	2.299	0.019	0	2.112	1.832	0.051	0.013	0.004	0.67	0	1.341	0.005	0.02	5.018	0.035	0.018	0.293
OTU_111	-0.426	11.342	0.522029	0.682196	NotSig	0.246	0.305	0.09	0.106	0.441	0.232	0.052	0.011	0.108	1.098	0	0.256	0.286	0.212	0.465	0.082	0.766	0.005	0.08	0.074	0.035	0.012	0.192	0.276	0.085	0.584	1.557	0.28	0.734	0.165	0.044	0.38	0.184	0.005	0.358	0.324	0	0.568
OTU_5	-0.528	15.247	0.528124	0.682408	NotSig	3.086	4.184	16.963	5.199	0.028	1.685	0.1	0.674	2.137	1.937	1.859	0.005	4.939	7.533	0.029	0.112	1.737	3.759	3.353	1.123	23.569	0.242	0.005	0.092	2.914	0.394	23.083	2.538	8.301	0.051	1.523	5.43	2.27	1.203	0.167	0.265	0.022	10.002
OTU_48	-0.471	10.823	0.570101	0.728462	NotSig	0.156	0.215	0.078	0.239	0.117	0.005	0	0	0.003	0.02	0.872	0	0.112	0.453	0.132	0.153	0.637	0.005	0.127	0.006	0.02	0.029	0	1.277	0.036	0.138	0.415	0.51	0.11	0.044	0.008	0.195	0.034	0.02	0.802	0.059	0	0.27
OTU_54	0.925	12.849	0.597105	0.754583	NotSig	1.132	0.758	0	0.004	0	0	0.013	0.072	0	0.005	0	0.005	0	0.005	0	15.746	0.089	0	0	9.671	0.015	4.703	1.962	0	0	0	0	0.004	0	0	0.02	0	0	0	0	0.224	0	0
OTU_132	-0.772	10.564	0.61021	0.762763	NotSig	0.13	0.223	0	0	1.603	0	0	0	0.085	0	0	0.005	0	0	0.024	0.102	0.077	0.04	0	1.593	0	2.087	0	0	1.014	0.028	0	0	0	0	0.004	0.01	0.015	0.005	0	0	0	0.033
OTU_38	-0.562	12.575	0.626217	0.774354	NotSig	0.696	0.718	0	0	3.619	0	0	0.149	0.093	0.162	0	2.178	3.129	0	0.005	0.413	0.105	0.558	0.355	0.378	0	1.22	2	0.009	2.859	2.743	0.033	0	0	0	0.938	0.014	4.148	0.401	0.006	0	0.004	0.024
OTU_113	0.357	9.164	0.640736	0.783879	NotSig	0.071	0.062	0.041	0.04	0.067	0	0	0.011	0.02	0.253	0	0	0.358	0.17	0.005	0.036	0	0.01	0.048	0.011	0.03	0.004	0.005	0.17	0.012	0.014	0.07	0.021	0	0.029	0.012	0.033	0.01	0.035	0.681	0.059	0	0.118
OTU_106	0.53	10.635	0.657091	0.791631	NotSig	0.283	0.141	0.029	0	2.659	0	0	0	0	0.01	0	0.914	0.02	0.005	0.328	0	0.23	0.005	0.037	0	0.611	0.004	0	0.358	0	0	0.103	0	0	0	0.052	0.005	0.15	0.12	0.156	1.265	0	0.014
OTU_96	0.666	10.873	0.664172	0.791631	NotSig	0.284	0.135	0	0.044	0	0.034	0.004	0.011	0	3.869	0	0.005	0	0	0	0.005	0.004	0	0.016	0	0.005	0.008	2.432	0.005	0.48	0	0.019	0	0	0	0.004	0	0	0	0	0	0	0.005
OTU_175	1.132	13.263	0.667724	0.791631	NotSig	0.519	0.291	0	0	0	0	0	7.266	0	0	0	0	0	0	0	0	0.032	0	0	0	0	0	0	0	0.006	0.327	0	0	0	0	5.986	0	0	0	0	0.041	0	0
OTU_67	-0.499	10.199	0.689798	0.803166	NotSig	0.107	0.147	0	0.018	0	0.005	0	0	0.009	1.457	0.006	0.005	0	0	0	0.005	0.008	0.422	0.005	0.372	0	0.392	0.005	0.032	0	0	1.146	0.004	0.004	0.004	0	0	0	0.025	0.807	0	0.004	0.009
OTU_31	-0.541	11.813	0.691937	0.803166	NotSig	0.308	0.387	0	0.089	0	0.01	0	0	0.009	0.334	0.006	0	0.164	0	0.005	3.698	0.06	3.02	0.69	0.241	0.005	3.149	0	0.009	1.299	0	0.019	0.004	0.004	0	0.004	0.01	0	0	0	0	0.004	0
OTU_46	0.509	12.28	0.698406	0.803166	NotSig	0.76	0.398	0.175	0.004	0.045	0	0	0	0.076	0	0.006	0	3.651	0.241	0	6.439	0	0	0.048	0	0	0.025	0	0.009	0.03	0	0.872	0.46	0	0.066	0.016	0	0.053	0.04	2.117	0.006	0.009	5.015
OTU_3	0.216	15.721	0.746049	0.849462	NotSig	7.119	5.155	13.07	0.053	6.959	7.787	10.482	0.193	2.429	1.082	0.012	1.175	9.582	13.754	24.744	8.344	11.779	1.839	6.765	1.232	15.403	0.633	3.65	9.909	1.002	3.995	9.447	4.632	2.202	14.329	0.385	3.433	0.427	3.107	2.786	13.456	0.031	2.971
OTU_11	0.264	14.195	0.763338	0.860626	NotSig	2.376	2.133	3.534	2.154	2.977	0.005	9.846	0.381	1.787	5.448	0	0.009	0.511	3.337	0.396	2.878	0.044	0.839	0.037	8.519	0.015	0.1	10.779	0.005	1.269	4.797	4.106	0.017	0	0.765	0.004	1.764	2.12	0.276	6.927	0.012	0.009	4.528
OTU_20	-0.43	13.795	0.786484	0.878113	NotSig	0.968	1.389	0.004	7.038	0	0.01	0	0	1.863	0	0	3.437	0.005	1.189	0	0	4.321	0.01	0.053	0.029	0	0.004	0.005	0	0	8.328	0.005	0.004	0.004	0	8.006	0	9.78	0	0	0	0.018	0
OTU_110	-0.429	10.415	0.82127	0.906166	NotSig	0.075	0.136	0	0.975	0.022	0	0	0	0	0.01	0.006	0	0	0	0.015	0.015	0	0.884	0	0	0.005	0	0	0	0	0	0	0.004	0	0	0	0	0	0	0	2.089	0.009	0
OTU_66	-0.218	11.479	0.827369	0.906166	NotSig	0.188	0.312	0.057	0.505	0	0	0.013	0.017	1.259	0.172	0	0	0.251	0.151	0.142	0.061	0.109	0.08	0.334	0	0.04	0.054	0.014	0.005	0.516	0.266	0.009	0.004	0	0	0.349	0.209	3.721	0.431	0.692	0	0.004	0.024
OTU_59	-0.127	11.898	0.863348	0.916498	NotSig	0.521	0.551	0.718	0.106	0.363	0	0	0.05	0.055	0.45	0	2.821	0.67	0.911	0.91	0.234	0.214	0.02	0.117	0.023	0.447	0.071	0.379	1.893	0.042	1.234	0.238	0.184	0.817	0.879	0.008	0.1	0.204	0.01	3.772	0.212	0	1.263
OTU_88	0.122	11.211	0.866265	0.916498	NotSig	0.285	0.267	0.269	0.009	0.123	0.35	0.54	0.006	0.018	0.875	0	0.359	0.424	0.005	0.059	0.953	0.036	0.422	0.525	1.656	0.005	0.741	0.134	0.087	0.042	0.712	0	0.008	0.127	0.575	0.072	0.157	0.267	0.03	0.023	0.229	0.009	0.024
OTU_6	0.157	13.83	0.868541	0.916498	NotSig	1.332	0.825	1.673	0.173	2.994	1.606	1.102	0.088	6.401	0.253	0.006	0	2.925	0.236	0.049	1.146	0.04	0.136	2.86	1.369	0.676	0.108	0.672	0.014	0.03	1.314	0.051	8.311	0	0.198	0.008	0.133	0.015	0.14	0.075	0	0.026	1.968
OTU_15	-0.212	16.936	0.868681	0.916498	NotSig	4.81	6.286	0	11.669	0.039	0.133	0	48.7	0.012	6.338	0.165	0	0	0.08	0.176	0.025	0.709	0.151	0.037	0.006	0.373	0.029	0.01	0.248	14.731	5.689	0.023	0.025	0.031	0.004	54.163	9.713	4.41	47.567	0.006	0.3	0.062	0.014
OTU_8	-0.138	13.551	0.88293	0.923064	NotSig	1.292	1.368	1.795	0.106	1.408	0	0	1.585	0.006	3.161	0.006	4.076	0.159	1.945	3.846	0	0.069	0.201	4.154	3.386	0.746	0.883	7.378	2.017	0.006	1.462	0.019	0.748	2.268	0	0.176	4.483	0.834	0.045	0.006	0	0.013	1.211
OTU_42	-0.076	12.257	0.914395	0.947347	NotSig	0.505	0.707	0.318	0.075	0.05	1.394	0.004	0.133	0.009	0.627	0.006	1.931	1.355	0.472	0.343	0.351	0.347	0.035	0.122	0.47	0.512	0.475	0.35	1.989	0.267	3.744	1.272	0	0.743	0.264	0.128	1.464	0.364	0	1.546	0.906	0	0.549
OTU_61	0.07	13.559	0.942375	0.961657	NotSig	1.226	1.316	3.53	0.071	0	3.891	1.751	0.055	0.003	1.583	1.219	0.005	0.419	0.694	2.637	1.304	2.471	0.085	0.058	0	0.005	0.042	0.005	1.24	1.457	0.019	0.578	0.347	15.359	3.269	0	3.067	0.005	0.145	0.012	0.006	0.004	0.771
OTU_30	-0.077	12.714	0.950044	0.961657	NotSig	0.611	0.883	0.424	0	0.19	2.99	0.793	0	0	0.015	0	0.606	0.107	0.151	3.053	0.224	1.762	0.01	0	1.197	0.035	14.921	0	0	0.006	0.27	0	0.247	0	0	0.076	0	0.116	0.005	0.502	0.282	0.004	0
OTU_128	-0.071	9.892	0.953295	0.961657	NotSig	0.093	0.075	0	0	0.274	0	0	0.133	0	0.005	0.128	0	0.552	0.019	0.005	0.188	0.032	0.015	0.143	0.006	0	0	0	0	0.073	0.005	0.158	0	0	0	0.445	0	0.461	0.005	0.3	0.006	0	0
OTU_114	-0.05	13.252	0.980792	0.980792	NotSig	0.337	0.679	0	0	0	0	0	4.71	0.003	0	0	0	0	0	0	0	0	0	0	0.178	0.02	0.008	0	0	0.923	2.567	0	0	0	0	6.727	4.236	0	0	0	0.265	0	0.005
