# Supplementary material for: Long-term Metformin Alters Gut Microbiota and Serum Metabolome in Coronary Artery Disease Patients After Percutaneous Coronary Intervention to Improve 5-year Prognoses: A Multi-omics Analysis
Source: Rev Cardiovasc Med. 2025 May 27;26(5):26835. doi: 10.31083/RCM26835 (PMC12135650; doi:10.31083/RCM26835)
Supplement: Supplementary file 1 [file 2153-8174-26-5-26835-s1.zip › Supplementary Table 4.xlsx]

## Sheet: correlation
id	OTU_102	OTU_152	OTU_26	OTU_75	OTU_28	OTU_82	OTU_1	OTU_24	OTU_51	OTU_35	OTU_125	OTU_12	OTU_124	OTU_19	OTU_23	OTU_56	OTU_18	OTU_184	OTU_127	OTU_70	OTU_98	OTU_85	OTU_78	OTU_104	OTU_9	OTU_63	OTU_41	OTU_14	OTU_47	OTU_76	OTU_126	OTU_121
Rehospitalization	-0.038	0.144	0.29	0.284	0.036	0.059	0.09	0.009	0.197	-0.344	-0.159	0.119	0.156	0.25	0.287	-0.085	0.133	-0.049	-0.038	-0.046	-0.146	0.291	-0.03	0.287	-0.15	0.075	-0.222	-0.137	0.224	-0.028	-0.136	-0.133
Myocardial infarction	-0.106	0.239	0.121	0.281	0.016	0.107	-0.111	0.238	0.024	-0.201	-0.184	0.353	0.217	0.132	0.169	0.015	-0.138	0.1	-0.106	-0.175	-0.156	0.166	-0.268	0.256	0.228	0.267	-0.136	0.049	0.068	-0.006	-0.2	0.103
Heart failure	0	0	0	0	0	0	0	0	0	0	0	0	0	0	0	0	0	0	0	0	0	0	0	0	0	0	0	0	0	0	0	0
Reoccurence of chest tightness and pain	-0.097	-0.045	0.239	0.338	-0.049	0.33	0.181	0.159	0.126	-0.142	-0.109	0.047	0.161	0.032	0.092	0.028	0.062	0.019	0.102	0.135	-0.072	0.214	-0.003	0.186	-0.204	-0.04	-0.112	-0.037	0.231	0.243	-0.141	0.009
Abnormal CTA	-0.017	0.271	0.043	0.21	0.176	0.137	0.253	-0.096	-0.201	0.003	-0.231	-0.207	0.301	0.22	-0.028	0.054	-0.033	0.127	0.402	0.131	-0.375	-0.176	0.208	0.225	-0.198	-0.041	-0.059	0.063	-0.059	0.115	-0.131	0.066
Outpatient clinic revisit	0.106	0.011	-0.222	0.049	0.03	-0.144	0.252	0.066	-0.027	-0.048	0.222	-0.055	-0.026	0.29	0.033	0.02	-0.145	0.136	0.281	-0.034	-0.003	-0.427	0.086	0.203	-0.14	0.014	-0.127	0.095	0.052	0.089	-0.003	0.135
Death	0.106	0.023	0.282	0.035	0	0.04	-0.112	0.167	0.097	-0.072	-0.245	0.12	-0.025	0.045	-0.12	-0.016	-0.127	-0.212	-0.142	-0.028	0.221	-0.273	0.027	-0.135	-0.054	0.178	-0.012	-0.067	-0.139	0.108	-0.156	0.203

## Sheet: FDR-corrected p-value
id	OTU_102	OTU_152	OTU_26	OTU_75	OTU_28	OTU_82	OTU_1	OTU_24	OTU_51	OTU_35	OTU_125	OTU_12	OTU_124	OTU_19	OTU_23	OTU_56	OTU_18	OTU_184	OTU_127	OTU_70	OTU_98	OTU_85	OTU_78	OTU_104	OTU_9	OTU_63	OTU_41	OTU_14	OTU_47	OTU_76	OTU_126	OTU_121
Rehospitalization	0.825	0.401	0.087	0.093	0.835	0.732	0.603	0.959	0.248	0.04	0.355	0.488	0.362	0.141	0.09	0.621	0.441	0.776	0.825	0.789	0.397	0.085	0.862	0.09	0.384	0.666	0.193	0.426	0.189	0.872	0.431	0.438
Myocardial infarction	0.537	0.161	0.482	0.097	0.926	0.535	0.518	0.162	0.888	0.24	0.283	0.035	0.203	0.444	0.324	0.932	0.422	0.563	0.537	0.308	0.364	0.334	0.114	0.131	0.181	0.115	0.428	0.775	0.694	0.974	0.243	0.551
Heart failure	1	1	1	1	1	1	1	1	1	1	1	1	1	1	1	1	1	1	1	1	1	1	1	1	1	1	1	1	1	1	1	1
Reoccurence of chest pain	0.574	0.795	0.16	0.044	0.777	0.049	0.291	0.354	0.466	0.41	0.526	0.784	0.349	0.853	0.594	0.869	0.72	0.912	0.554	0.432	0.675	0.21	0.987	0.276	0.233	0.816	0.516	0.831	0.174	0.154	0.413	0.957
Abnormal CTA	0.922	0.11	0.802	0.218	0.304	0.427	0.136	0.577	0.239	0.985	0.176	0.226	0.075	0.198	0.872	0.757	0.85	0.459	0.015	0.447	0.024	0.304	0.223	0.186	0.247	0.814	0.732	0.715	0.734	0.504	0.448	0.704
Outpatient clinic revisit	0.54	0.949	0.193	0.774	0.862	0.403	0.138	0.702	0.874	0.779	0.193	0.751	0.879	0.086	0.849	0.91	0.398	0.43	0.096	0.844	0.987	0.009	0.619	0.235	0.415	0.933	0.461	0.581	0.762	0.604	0.987	0.433
Death	0.537	0.892	0.095	0.84	1	0.815	0.515	0.331	0.574	0.675	0.15	0.486	0.886	0.796	0.486	0.927	0.461	0.213	0.41	0.872	0.196	0.107	0.875	0.431	0.753	0.299	0.946	0.698	0.417	0.531	0.365	0.235
