# Supplementary material for: Long-term Metformin Alters Gut Microbiota and Serum Metabolome in Coronary Artery Disease Patients After Percutaneous Coronary Intervention to Improve 5-year Prognoses: A Multi-omics Analysis
Source: Rev Cardiovasc Med. 2025 May 27;26(5):26835. doi: 10.31083/RCM26835 (PMC12135650; doi:10.31083/RCM26835)
Supplement: Supplementary file 1 [file 2153-8174-26-5-26835-s1.zip › Supplementary Table 5.xlsx]

## Sheet: LPN mode
ID	group	LPN228	LPN248	LPN255	LPN275	LPN472	LPN473	LPN474	LPN537	LPN556	LPN569	LPN668	LPN741	LPN744	LPN846	LPN872	LPN878	LPN907	LPN911	LPN1657	LPN3987	LPN4145	LPN4146	LPN4147	LPN4172	LPN4175	LPN4235	LPN4237
JK003	HC	25859.5	5231.07	6184.11	402.203	5197.21	3166.99	4066.93	2003.99	5064.04	8157.24	787.626	6344.85	41154.3	3129.38	11871.7	1992.46	1774.35	2710.49	2648.66	747.224	1757.73	2060.72	890.164	5073.73	1546.98	661.125	4113.74
JK014	HC	23118.4	5169.52	5515.57	350.103	5023.22	3158.52	3982.54	2085.05	4894.39	7827.97	733.572	6851.81	40833.5	3209.68	11780.2	2130.54	1748.66	2832.88	2657.39	708.189	1834.65	2241.7	945.603	5784.28	1741.57	614.911	3913.89
JK015	HC	25271.5	6492.65	6684.4	399.696	5656.55	3913.53	4612.09	2754.81	5611.56	8692.77	786.741	9626.07	59500.8	4028.93	13794.1	2926.98	2931.01	4286.47	3086.26	963.739	2844.89	3505.42	1655.08	5943.92	2728.79	754.894	4771.6
JK016	HC	30057.1	5986.62	7340.65	431.574	6709.44	4028.31	5301.14	2461.73	6293.42	10506.4	811.471	9555.34	70901.7	4054.97	13356	2533.81	2295.26	3818.39	3370.07	805.099	2368.35	2745.64	1268.46	6444.62	2234.54	737.812	4972.8
JK017	HC	28324.6	5403.62	6805.42	388.164	5834.18	3327.27	4518.77	2015.56	5498.55	9199.93	768.365	7319.58	46536.6	3350.37	12327.2	2112.47	1867.8	2926.92	2802.45	925.825	1815.15	2214.97	930.147	5880.03	1753.35	735.632	4369.8
JK019	HC	27777.3	6315.08	7165.35	458.344	6403.49	3910.5	4929.01	2496.63	6124.19	9763.26	836.886	8658.06	55861.4	4035.35	13714.3	2642.78	2583.97	3725.99	3205.02	816.772	2431.22	3022.91	1289.38	7037.33	2282.15	776.191	4977.53
JK020	HC	27562.6	5775.02	6589.16	461.769	5998.29	3768	4739.92	2351.14	5755.64	9252.15	844.265	8050.06	59441.6	3716.41	12956.7	2529.68	1969.39	3410.23	3182.13	867.547	2258.14	2454.87	1121.56	6135.21	1907.16	687.246	4796.93
JK021	HC	21858.7	5360.31	5281.66	356.499	4352.79	2877.73	3553.48	2018.3	4386.99	6780.68	708.428	6112.19	39986.1	3050.34	11495	2184.58	1841.71	2974.61	2392.56	775.11	2024.57	2246.64	1122.71	4664.27	1711.16	626.325	3765.85
JK022	HC	26852.9	5931.17	6630.29	390.355	6283.04	3788.57	4854.75	2370.59	6006.81	10175.1	764.525	7727.81	60157.8	3636.53	13109.6	2586.11	2399.85	3765.85	3107.22	875.774	2443.87	2750.19	1281.86	5925.72	2018.25	755.695	4629.33
JK023	HC	27225.4	5324.18	6680.29	446.834	5933.32	3377.42	4465.49	1995.59	5617	9314.93	902.847	8013.53	59117.3	3595.77	12204.8	2212.96	2018.44	3294.72	2825.49	848.809	2039.33	2329.81	1082.64	6603.2	1807.2	727.867	4350.72
JK024	HC	35737	7918.13	10222.1	640.147	8468.61	5143.69	6423.03	3360.5	7989.8	13167.3	1145.49	10077.6	64751.2	5711.62	16786.3	3858.51	3605.67	4807.24	4183.18	1192.81	3209.93	4002.97	1973.76	7636.01	3012.07	991.555	6999.24
JK027	HC	23807.2	5441.99	5786	430.283	5073.65	3440.73	4212.73	2292.93	5097.32	8189.14	827.514	5988.91	35026.3	3616.83	12040.1	2567.58	1704.34	2831.49	2724.23	763.203	1950.85	2233.32	1055.73	4786.04	1601.29	639.649	4213.41
JK029	HC	26357.5	5320.16	6459.76	432.578	5530.87	3288.36	4348.61	1963.62	5320.69	9009.43	908.264	8648.41	67522.9	3196.09	12150.1	1971.46	2228.09	3508.55	2719.7	963.612	2184.62	2692.43	1142.28	6582.35	1846.81	748.719	4132.41
JK030	HC	20933.9	4764.86	4967.78	396.118	4196.98	2797.3	3383.86	1818.08	4300.43	6546.35	752.39	6948.29	48707.7	2644.61	10504.3	1807.5	1903.19	3085.24	2317.91	681.23	1886.96	2384.02	1018.02	5234.12	1719.61	591.675	3272.71
JK032	HC	25666.8	6336.99	6708.33	395.024	6466.25	4115	4958.25	2588.23	6175.34	9498.24	735.073	6847.54	46153	3903.34	13507.4	2819.51	2334.18	3429.75	3236.93	865.56	2317.08	2863.87	1215.63	4549.55	2089.86	730.9	4809.76
JK037	HC	22112.9	5066.39	5299.65	211.322	3517.71	2427.52	2955	1627.95	3678.53	5455.29	445.469	6168.66	37200	2966.53	11107.1	2136.8	1640.65	2666.4	2030	733.427	1855.73	2081.64	897.114	4337.3	1578.87	550.56	3808.12
JK038	HC	22746.1	4435.8	5238.7	400.003	5023.29	2937.27	3800.34	1843.68	4706.74	7754.58	781.669	8128.83	62528.6	2801.39	10380.6	1707.72	1755.62	2930.22	2516.61	675.316	1699.53	2137.74	869.438	6803	1459.7	581.24	3518.39
JK039	HC	27973.7	6490.65	7158.98	484.994	6079.11	4053.2	4775.44	2710.78	5979.52	9291.81	853.467	7883.76	46818.3	4128	13937.6	2886.09	2536.37	3637.06	3201.25	964.632	2355.74	2989.34	1306.13	5973.01	2250.92	759.608	5061.66
JK041	HC	28161.6	6916.13	7771.7	438.655	6056.37	4010.38	4928.2	2770.61	5982.56	9209.48	783.023	10153.5	61671.7	4542.53	14450.3	3254.26	3239.44	4369.03	3195.09	949.226	2861.56	3810.73	1747.58	6966.84	3012.08	803.7	5439.42
JK043	HC	15316.8	4035.32	3425.39	260.657	3081.04	2222.73	2548.36	1511.96	3263.13	4770.87	570.818	5712.54	36064.1	1798.1	8871.02	1444.38	1399.32	2494.65	1828.19	554.222	1738.65	1921.33	921.207	4373.3	1450.96	428.965	2185.46
JK044	HC	24556.7	6388.15	6322.68	477.253	5626.59	3901.79	4508.73	2727.66	5761.38	8563.01	872.205	7520.79	48286.4	3837.06	13398.4	2821.92	2384.52	3670.98	3057.89	786.398	2496.17	2922.62	1391.08	5451.6	2184.76	702.31	4655.9
CHD018	Met CAD-DM	25875.9	5372.45	6325.79	392.802	5396.4	3363.33	4375.72	2203.93	5207.8	8215.55	744.438	8270.04	52157.3	3623.38	12134.6	2413.31	1850.15	3105.16	2816.81	776.697	1848.63	2266.76	1028.03	5864.33	1656.18	629.714	4456.04
CHD021	Met CAD-DM	35246.5	6635.76	8570.71	515.894	6956.89	4179.86	5343.28	2580.22	6668.31	11182.4	1019	8577.05	58198.4	4420.73	15395.4	2672.85	2128.18	3571.87	3488.9	867.846	2210.73	2617.48	1253.4	7071.28	1955.72	844.984	5286.35
CHD027	Met CAD-DM	24535.7	6320.11	4812.95	503.195	4300.18	2979.68	3623.51	2105.08	4400.3	6713.53	972.258	11495.6	67321.2	1937.97	14411.8	1503.21	1898.18	4371.92	2760.88	1135.39	3138.11	3133.58	1583.08	6868.36	2882.94	644.475	2569.67
CHD034	Met CAD-DM	32657.6	8655.53	7829.24	606.928	7470.5	5318.9	6157.1	3822.78	7598.2	11225.6	1282.56	8417.99	43526.3	4259.79	18383.3	3432.6	2485.99	4153.42	4223.39	1216.59	2745.16	3263.51	1410.54	6390.2	2428.28	952.059	5265.07
CHD040	Met CAD-DM	26890.7	6789.93	6053.03	473.937	4579.32	3213.94	3858.64	2379.18	4489.25	6968.66	965.37	9653.45	52860.8	3607.54	14628.6	2679.92	1999.11	3819.15	2794.63	883.193	2536.08	2749.95	1311.66	5942.04	2415.53	664.088	4461.83
CHD058	Met CAD-DM	22443.6	5741.59	4995.68	478.59	5086.25	3556.27	4216.37	2379.95	5153.95	7839.27	1008.18	8108.18	51217.1	2919.45	12255.4	2132.99	2053.22	3535.31	2880.95	862.18	2359.3	2609.81	1237.74	6631.96	2080.15	680.123	3482.69
CHD092	Met CAD-DM	37829.5	8281.42	9201.5	496.379	7292.48	4768.45	5935.13	3309.52	7134.29	11602.4	1039.22	8473.05	59886.7	5269.78	18435.7	3658.22	2306	4017.86	3953.23	1038.96	2759.51	2876.62	1436.96	6079.19	2097.66	912.524	6358.35
CHD097	Met CAD-DM	31710.1	7860.27	6874.93	461.539	5505.02	3907.8	4473.32	2870.16	5501.86	8368.7	948.486	10735.6	61562.6	4001.82	17423.4	3342.61	2407.53	4566.25	3230.21	896.15	3175.19	3313.17	1559.67	7390.34	2739.87	806.028	5013.18
CHD114	Met CAD-DM	27749.3	5719.92	6439.89	436.194	6247.29	3916.94	5045.21	2460.14	5849.01	9762.57	887.64	9017.24	68317	3621.95	12968.5	2328.45	2075.9	3684.63	3184.44	735.847	2336.4	2559.88	1234.96	5517.05	2081.97	666.119	4429.9
CHD116	Met CAD-DM	28396.1	7209.84	6478.32	453.674	6160.92	4187.28	5021.42	2821.95	6226.66	9402.55	948.651	10096.7	58897.5	3523.7	15759.2	2646.16	2350.75	4397.21	3541.17	1047.64	2904.01	3229.79	1591.57	7167.57	2603.18	839.479	4308.99
CHD130	Met CAD-DM	28829.5	7905.83	5823.84	456.878	4805.08	3292.21	3956.05	2386.75	4991.8	7174.29	1042.93	9658.82	57111.9	2837.48	16913.3	2556.28	1902.74	4339.68	2897.75	1118.2	3120.27	3038.78	1331.69	5664.19	2433.4	726.768	3584.34
CHD131	Met CAD-DM	22253.8	5533.01	4925.65	489.559	4106.24	2874.91	3529.18	2030.98	4425.07	6634.86	929.942	9931.93	72166	2730.93	12185.2	1963.34	2381.19	4247.53	2427.53	825.195	2766.73	3015.64	1477.23	6647.56	2400.04	624.517	3411.75
CHD133	Met CAD-DM	29764.2	6559.26	6741.82	469.605	6401.81	4096.22	5155.95	2665.2	6529.52	10017.2	975.167	8595.35	55775.2	3927.55	15010.4	2665.65	2105.89	3634.69	3437.38	993.156	2241.6	2603.65	1177.25	6098.9	2122.76	756.034	4868.04
CHD138	Met CAD-DM	24661	6464.98	5669.09	509.637	5567.72	4031.43	4546.36	2773.85	5750.67	8445.77	1058.95	7680.53	45619.4	3115.59	14016.3	2420.09	2128.31	3800.07	3118.84	901.332	2664.49	2894.73	1402.58	5711.61	2169.04	739.996	3862.93
CHD188	Met CAD-DM	25373.6	6450.69	5472.32	564.121	4768.19	3533.02	4118.24	2469.49	4956.47	7437.86	1139.47	10111.8	58386.3	3095.38	14129.8	2443.97	2019.83	3942.15	2889.21	940.11	2696.21	2996.33	1397.33	7860.33	2554.08	696.856	3705.82
CHD203	Met CAD-DM	18216.4	5033.45	4763.09	379.991	3312.65	2466.63	2773.57	1802.6	3339.71	4986.33	695.132	7293.28	37951.6	2891.02	10224.4	2395.86	2229.6	3111.77	1951.09	791.575	2201.59	2740.7	1391.17	5506.26	2207.61	573.691	3407.22
CHD243	Met CAD-DM	35976.8	9620.88	7765.17	794.039	6544.48	4852.23	5584.79	3345.1	6653.92	9649.37	1568.3	8528.17	49661.7	4591.73	20756.6	3629.27	2021.27	4335.12	3994.24	1159.39	3312.02	3058.48	1432.11	5683.7	2058.83	952.438	5717.24
CHD256	Met CAD-DM	26652.7	5709.07	6452.28	389.759	5499.18	3590.98	4465.79	2412.75	5419.69	8435.69	719.896	8450.37	51503.4	3875.59	12688	2462.28	1960.85	3239.59	2991.28	740.932	2076.74	2467.44	1129.85	5773.3	1930.07	656.273	4656.62
CHD259	Met CAD-DM	30342.5	6351.93	7372.39	586.397	6267.08	3903.29	5018.17	2422.99	6022.82	10055.4	1001.37	7045.06	45741.9	3977.92	14516.4	2576.48	1982.53	3085.6	3165.81	883.046	2070.88	2291.74	898.828	5544.62	1710.63	739.858	5126.82
CHD287	Met CAD-DM	26103.5	6362.96	5988.48	445.343	4596.3	3090.72	3686.53	2035.71	4553.35	7005.89	880	9396.24	49536.2	3338.98	13976.5	2420.12	2171.77	3646.8	2531.51	958.094	2450.27	2935.99	1299.14	6758.22	2328.4	737.126	4070.17
CHD288	Met CAD-DM	23257.1	5280.27	6399.36	411.89	5448.7	3463.64	4321.4	2254.3	5358.46	8337.94	723.573	7605.13	45817.1	3454.51	11364.7	2405.17	2406.57	3259.84	2726.66	770.414	2118.98	2815.88	1225.76	5185.4	2162.93	670.443	4348.4
CHD014	non-Met CAD-DM	26747.8	7311.28	6418.04	418.458	5970.62	4412.07	4968.66	2984.58	6143.1	8951.46	851.314	6310.26	26809.5	3759.51	15365.8	2952.19	1972.99	3105.09	3516.32	1034.55	2229.14	2776.6	1179.59	5088.93	1845.23	810.829	4483.57
CHD017	non-Met CAD-DM	33220.9	6677.61	7873.32	546.383	7805.69	4413.81	5835.92	2499.42	7359.97	12181.1	1111	9512.09	78184.1	3993.53	15612.7	2463.18	2526.2	4125.88	3582.73	923.475	2623.51	2974.85	1395.19	9572.94	2219.34	879.078	5199.66
CHD068	non-Met CAD-DM	22170.5	4229.78	5441.38	375.686	4518.56	2609.56	3491.31	1676.69	4348.71	7283.38	718.82	6813.22	45849.4	2817.54	9620.74	1714.15	1634.02	2486.27	2221.72	827.822	1517.72	1877.95	778.744	6394.75	1400.56	593.24	3456.82
CHD089	non-Met CAD-DM	29687.7	6744.08	6986.53	509.363	6047.25	4084.85	4904.79	2663.38	6055.97	9369.48	942.64	8686.5	55398.8	4201.12	15021.1	3046.4	2072.7	3710.29	3338.15	901.092	2580.99	2692.96	1214.42	5868.72	2176.03	721.567	5123.26
CHD137	non-Met CAD-DM	29756.9	6079.76	7262.48	390.797	6000.49	3800.09	4780.95	2502.81	5995.79	9406.14	793.8	10555.2	66965.4	3895.44	13676	2407.32	2416.39	3856.13	3060.39	902.688	2331.62	2968.52	1245.59	7496.73	2201.03	794.956	4738.58
CHD144	non-Met CAD-DM	25314.6	5739.59	5821.37	482.854	4321.44	3094.53	3568.87	2086.69	4576.89	6871.98	914.871	9384.03	57795.9	3596.9	12880.8	2428.25	2039.97	3642.29	2508.87	855.796	2335.47	2761.44	1204.47	6399.05	2131.25	729.889	4100.48
CHD149	non-Met CAD-DM	24256.6	6307.34	5613.06	448.515	4765.79	3443.64	3978.14	2330.4	4918.66	7395.94	879.127	8160.8	42373.3	3148.75	13485.2	2454.83	2032.7	3423.75	2792.28	930.557	2392.22	2783.24	1355.1	5882.32	2168.42	714.021	3799.83
CHD153	non-Met CAD-DM	27164.9	7006.04	6352.12	521.523	5809.95	4122.78	4828.42	2844.13	5979.14	8898.63	1009.22	8599.78	53158.7	3670.68	15203.1	2666.03	2381.54	3953.77	3269.24	1031.78	2828.04	3159.46	1432.95	6619.82	2370.21	813.221	4510.97
CHD163	non-Met CAD-DM	26372.4	6576	6059.1	525.989	4819.59	3363.46	4034.25	2295.39	4975.76	7563.33	1017.55	8068.06	45416.2	3186.71	14468.5	2474.81	2160.52	3530.96	2843.41	1042.32	2315.05	2723.49	1241.24	6620.34	2127.78	824.972	3994.13
CHD190	non-Met CAD-DM	30792.4	7583.3	6827.13	557.12	5896.43	3940.21	4780.86	2762.65	5878.26	8900.73	1168.86	8933.48	50881	3861.13	16889.7	2884.1	2268.62	4039.32	3370.03	1105.02	2799.99	2868.92	1347.44	7041.89	2391.08	784.877	4842.82
CHD202	non-Met CAD-DM	25422	5572.95	5962.43	506.014	6066.39	3519.52	4729.63	2072.17	5894.03	9779.28	1044.72	7348.19	54738.9	3289.97	12740.7	2269.66	2069.17	3275.85	3010.49	907.122	2171.4	2403.12	1072.88	5431.41	1762.84	741.442	4091.26
CHD224	non-Met CAD-DM	19641.3	4843.22	5126.07	439.506	3942.81	2763.89	3170.17	1863.85	3978.7	6192.33	805.869	7122.24	45387.4	3085.24	10233.9	2283.14	1997.04	3058	2176.2	678.327	1992.99	2461.38	1140.28	5992.79	1903.4	574.646	3706.82
CHD245	non-Met CAD-DM	20875.6	5538.65	4694.28	521.935	4127.06	2755.45	3444.63	1901.6	4135.48	6730.08	950.266	7530.29	46243.3	2561.49	11657.9	2049.6	1711.76	3369.86	2326.91	826.267	2350.32	2428.77	1162.36	6340.77	2015.68	685.474	3131.56
CHD253	non-Met CAD-DM	27220.6	6180.79	6405.19	473.557	5327.28	3575.21	4389.48	2307.51	5214.74	8413.32	932.026	9421.98	63093.4	3670.76	13782.9	2504.73	2225.55	3917.49	2985.62	880.79	2465.06	2886.21	1271.77	7430.64	2207.55	723.243	4575.47

## Sheet: LPP mode
ID	group	LPP390	LPP901	LPP902	LPP1454	LPP1592	LPP2492
JK003	HC	210.641	4309.21	2510.97	5927.24	6357.1	18062.9
JK004	HC	189.99	4060.98	2492.32	5642.17	6197.8	18973.1
JK014	HC	244.497	3533.6	2074.9	5056.31	5783.45	21224.5
JK015	HC	172.631	4271.73	2215.9	7055.04	7865.42	19722.3
JK016	HC	226.678	4874.56	3008.1	7144.48	7279.16	22931.7
JK017	HC	214.277	3638.14	2120.97	5314.11	5799.74	20162.1
JK019	HC	182.886	2763.07	1446.76	4354.16	4874.24	14335.5
JK020	HC	182.793	4360.34	2676.65	5735.38	6566.3	20889.1
JK021	HC	175.839	3780.13	2285.35	5113.87	5898.87	17220.6
JK022	HC	152.247	3780.17	2197.32	5614.63	6069.55	16997.5
JK023	HC	183.12	2894.01	1662.5	4142.56	4377.27	16084.3
JK024	HC	191.207	5221.01	2988.01	7546.91	7928.55	21627.7
JK027	HC	167.601	3282.76	1890.09	4490.83	5255.52	17215.6
JK029	HC	195.554	3542.42	2097.95	4909.62	5681.43	20508.6
JK030	HC	163.265	3761.44	2251.91	5531.22	5902.85	19965.7
JK032	HC	183.854	4264.62	2589.13	6456.41	6967.23	18824.8
JK037	HC	168.962	3681.65	2152.63	5343.55	6419.37	14326.6
JK038	HC	217.521	3483.06	2040.09	5080.12	5310.94	20336.3
JK039	HC	184.281	3990.16	2277.17	5770.62	6322.2	26743.1
JK041	HC	130.743	4746.17	2705.37	6882.82	8108.81	29021.5
JK043	HC	184.703	3475.58	1988.79	4786.23	5481.57	17127.5
JK044	HC	215.114	5090.68	2944.93	7610.11	8790.77	18581.2
CHD018	Met CAD-DM	173.678	3695.61	1940.45	5647.7	6073.61	17758.9
CHD021	Met CAD-DM	214.553	4081.58	2088.27	6526.24	6519.74	17699
CHD027	Met CAD-DM	159.861	2593.56	953.534	3796.68	4826.8	29423.1
CHD034	Met CAD-DM	162.075	4694.98	2753.66	6464.92	7093.63	21392.1
CHD040	Met CAD-DM	247.993	3524.64	2099.48	5259.46	6071.34	16198.2
CHD058	Met CAD-DM	189.789	2881.29	1704.49	3963.95	4904.77	15810.8
CHD092	Met CAD-DM	305.776	5539.84	3049.13	8099.61	8436.13	19733.5
CHD097	Met CAD-DM	289.958	3729.26	2367.24	5274	6168.19	14809.9
CHD114	Met CAD-DM	209.789	3155.98	1726.93	4726.99	5411.87	12719.7
CHD116	Met CAD-DM	225.432	4693.02	2622.06	6217.98	7491.79	28664
CHD130	Met CAD-DM	269.991	3631.71	2267.67	5116.71	6092.3	19927.6
CHD131	Met CAD-DM	249.379	2990.14	1762.52	4273.91	5707.55	16764.7
CHD133	Met CAD-DM	261.002	5014.61	2993.9	6960.18	7733.66	22604.6
CHD138	Met CAD-DM	208.999	3946.06	2049.29	5340.72	6085.11	25469.5
CHD188	Met CAD-DM	215.524	2965.12	1726.8	4110.12	5063.8	16999.5
CHD203	Met CAD-DM	192.938	2856.88	1557.31	4052.57	4566.39	21328.6
CHD243	Met CAD-DM	205.945	4764.74	2805.57	6637.34	7297.82	18586.3
CHD256	Met CAD-DM	153.97	3431.08	1802.03	5445.73	5856.63	20478.7
CHD259	Met CAD-DM	172.464	4076.62	2442.69	5987.24	6283.74	15560.9
CHD287	Met CAD-DM	160.118	3707.92	1989.04	5018.03	5667.8	22523
CHD288	Met CAD-DM	141.805	3801.33	2177.28	5462.69	5822.57	20413.6
CHD014	non-Met CAD-DM	253.287	4170.4	2164.52	5871.09	6003.36	30722.3
CHD017	non-Met CAD-DM	171.738	4495.62	2615.16	6251.4	7322.34	19110.6
CHD068	non-Met CAD-DM	202.179	3310.21	1860.92	5013.88	5416.39	16482.4
CHD089	non-Met CAD-DM	211.486	3231.31	1796.47	4832.44	5219.91	14454
CHD137	non-Met CAD-DM	172.507	4172.71	2438.99	5764.88	6497.96	18929.4
CHD144	non-Met CAD-DM	276.228	3316.93	1950.75	4573.5	5309.59	15284.6
CHD149	non-Met CAD-DM	209.417	3337.79	1989.65	4455.98	5115.28	19665.2
CHD153	non-Met CAD-DM	193.82	3715.01	2252.89	5082.09	5944.33	18818
CHD163	non-Met CAD-DM	193.83	3362.25	1807.27	4420.16	4945.35	22153.5
CHD190	non-Met CAD-DM	187.148	3787.92	2325.59	5250.48	5743.79	18134.6
CHD202	non-Met CAD-DM	183.281	3788.75	2317.82	5206.35	6066.51	20032.2
CHD224	non-Met CAD-DM	158.751	2944.38	1709.54	4311.61	4878.21	18249.9
CHD245	non-Met CAD-DM	237.228	3306.58	1830.8	4449.81	5308.48	20900.4
CHD253	non-Met CAD-DM	151.099	3397.41	2011.24	5040.57	5845.49	14960

## Sheet: PN mode
ID	group	PN2	PN3	PN5	PN6	PN7	PN8	PN9	PN10	PN11	PN12	PN13	PN14	PN15	PN16	PN17	PN18	PN19	PN20	PN21	PN22	PN23	PN24	PN25	PN27	PN28	PN29	PN30	PN31	PN32	PN33	PN34	PN35	PN36	PN37	PN38	PN39	PN40	PN41	PN42	PN43	PN44	PN45	PN46	PN47	PN64	PN65	PN66	PN69
JK003	HC	89055.9	73042.3	32896.7	81639.8	41499.1	85761.8	66107.8	71995.4	70658.7	95681.6	62760.7	62301	70571.2	72997	63775.2	70877.9	65643	61052.7	56194.7	36667.7	32868.6	46221.5	51172.3	50082.9	65193	69641.7	58055.2	78549.5	60372.9	99416.4	111651	67058.6	67403.7	60321.8	71600.2	76150.5	29815.2	103971	59408.8	76288.4	68222	73669.9	65638.1	60981.5	23557.6	6509.12	22304.9	1181.31
JK004	HC	93617.4	76607.8	34111.1	85314.3	43428.2	92082.5	70098.5	76155.9	74446.8	102110	64972.8	65351.4	74455.9	76065	66660.3	75159.2	69000.4	63473.8	58458	38685.2	34547	47963.8	56622.9	52379.3	67848	72501	60662.6	81881.7	63391.4	105024	117526	71430	71838.5	62714	75092.5	81307.2	31622	111228	62695.9	80601.8	71312.3	77607.1	70021.2	63189.5	21954.1	6337.81	21351.6	1217.46
JK014	HC	88475	72998.7	32756.7	81272.1	41209.2	85941.1	66063.9	72286.6	70807.9	95408.3	62812.6	62471	70706.4	73525	63125	70864.2	65426	60759.9	56167.4	36629.6	32820	46060.9	51531.5	49952.8	65560.6	70020.3	58238.8	78543.9	60291.8	99432.5	112406	67327.9	67468	60235.8	71631.6	76262.6	29975	104302	59022.2	76001.2	68029.3	73449.5	65748	60952.9	20059.9	7014.12	21183.7	1356.28
JK015	HC	97365.7	80214.9	36286.6	89832.9	45603.9	96449.7	73931.9	79634.4	77424.3	106776	67538.9	69557.9	78016.4	79680.9	69564.8	79016.3	71906.4	66697.6	60483.3	40498.7	35825.1	50778.1	57822.2	54328.4	71914.9	75825.3	63094.2	85147.5	66434.6	109587	122830	75044.5	75673	65004.3	78144.2	85337.2	33336.1	114998	65662.3	84440.3	74318.9	80500.8	73855.2	64845.3	20759	7222.63	22146.8	1505.72
JK016	HC	90239.2	74057.6	33586.1	83666.1	42341.7	87843.2	67636.8	73411.2	72180.4	97880.8	64002.8	63802.3	72010.7	74646	65012.9	72301.8	67061.8	62380.4	57480.8	37577	33450.2	47296.8	52262.7	51155.8	66781.1	71172.1	59559.5	80675.5	61821.6	101638	115337	68945	68856.9	61652.7	73211.8	77861.7	30306.4	107281	60577.1	77896.3	69562.2	74965.5	66932.7	62287.7	20502.3	7304.52	22030.9	1544.69
JK017	HC	85628.6	70571.4	31927.1	78654.2	39752.5	83709.1	64996.3	69460.1	67846.9	93380.8	59464.6	61105.8	68433.7	69886.9	60723.1	68848.2	63224.4	58488.2	53095.7	35526.2	31592.6	44409.2	50688.4	47848.4	63447.6	66861.9	55611.9	75417.1	58719.3	95732.1	107854	65412.1	66154.3	57502.3	68794.2	74604.2	29138	101044	58020.8	73948.1	65894.6	70918.7	63849.7	57117.7	22217.6	6446.82	21747	1253.07
JK019	HC	95273.2	78312.8	35122.4	87773.3	44265.8	93638.4	71533.1	77545.3	75954.3	103548	66876.5	67798.5	76655.4	78645.2	68261.9	76807.9	70721.6	65305.5	60143.1	39397.6	35095	49488.2	57041.2	53750.5	70923.6	75039.7	62361	84430.6	65414.2	107300	120021	73206.9	73295	64229.3	77016.8	83075.5	32377.6	112098	63870.1	82420.4	72968.9	79076.4	71910	64938.9	24107.8	6741.79	23260.8	1268.6
JK020	HC	91115.7	74666.6	33620.9	84646	42586.3	91081.4	70270	74665.1	72305.7	100149	62481.2	65073.5	73244.8	74911.2	65189	74593.9	66466.1	61477.5	56315.8	38109.2	33911.2	47276.3	55245.4	50534	67226.4	70821.4	58191.9	80367	62420.7	102376	114497	70413.7	71189.6	60237.4	73725.8	80767.1	31274.4	108525	60804.8	79387.7	69462.2	75622.4	69474.4	59914.5	18896.2	6738.6	20256.9	1493.8
JK021	HC	103592	85399.7	37844.6	95025.7	47771	100271	76718.1	84268.5	82882.9	111126	74096	72849.4	82939.2	85423	74158.6	81979.6	77708.9	71538	65538.3	42587.8	38335.1	53783.6	58690.9	58767	76723.7	81570.4	68338.1	92178.2	70248.5	116305	131062	78547.4	78595.6	71213.4	83145.5	88569.2	34595.7	120042	69398	89336.1	80244.7	86179.2	76515.2	71681.1	19323.2	7356.5	21408.1	1555.66
JK022	HC	97688.1	80602.7	36375.6	89193.4	45791.3	93785.1	72002.6	78690.9	77589	105425	69182.4	68058.4	77308.9	80179.7	69796.9	77190	72622	67302.3	61193.4	40141	35739.9	50750.3	56242.1	54817.2	71204.2	76226.5	64235	86170	65675.1	110039	124460	73329.8	73723.9	66646	78123.6	83540.3	32804.9	115857	65294.7	83230.5	74605.4	80588.8	72137.4	67912.3	18696.6	6863.24	20719.1	1518.22
JK023	HC	86552.6	71038.5	32330.8	79251.6	40601.6	83689	64597.1	69500.9	68873.3	94118.4	61088.4	60743.8	68607.9	70997.7	61965.1	69037.1	63764.2	59590.3	54773.8	35949.6	31726	45161.3	50221	48696.7	63631.6	67452.2	56631.3	76619.8	58370.4	97289.9	110291	65087.4	66091.4	58754.7	69626.5	74659.6	29183.6	102529	57630.1	74597.1	66396.4	71831.8	64289.4	59483.5	18225.5	6562.47	19978.4	1451.29
JK024	HC	95549.1	77953.8	34781.3	88483.1	43930	94846.8	72084.1	78073.4	76235.2	104390	67175.3	67541.7	77226.7	78539.9	68485.1	77291.8	70430.3	65592	59872	39839.1	35499	49381	55790.3	53796	70441.1	74976.2	62368.4	85262.7	64768.9	108312	121084	73514.6	74163.6	64361.1	77487.2	83837	32457.9	112959	63560.5	83309	72760.7	79636.1	71907.4	64737	23642.9	6319.97	22344.1	1173.86
JK027	HC	85867.8	70392.7	31788.7	79138.2	39703.2	84555.3	65208.2	69541.2	67971.6	93178.3	59481.8	61246.3	68294.7	70042.5	60475	69142.3	63086.1	58438.4	53090.3	35648.4	31761.8	44484.8	50184	47946.8	63211	67389.8	55508	75519.8	58595.2	95570.4	107180	65795.5	66235.9	57345.6	68937.8	75150	29276.5	99928	57636.5	74549.6	65782.3	71177.7	64711	56688	17830.1	6289.93	19153.2	1365.79
JK029	HC	96153.7	79071.8	35943.4	88145.6	45325.8	94321.7	72464.4	78045.7	76977.8	104501	66473.7	68035.4	76307.4	77704	68450	77240.9	70608.5	65707.2	59971.6	40016.8	35438.3	50088.3	55439.4	53664.6	70310.1	74359	62365.6	83706.4	64803.4	107371	120339	73124.2	73600.5	64570	76289.8	83526.6	33069.3	113116	64311.4	83078.1	73425.7	79202	71814.3	64866.3	24518.4	7312.37	24232.9	1429.91
JK030	HC	94058.3	77753.9	35035.2	86869.6	43983.2	92453.2	71187.1	76465.5	75122	102103	65145.7	66832.9	75157.8	77406.3	67361.6	75926.7	69429.4	64226.6	58396.9	39334.6	34521.6	49098.6	55573.6	52091.4	69248	73380.7	60848.7	82460.1	64047.6	105101	116781	71609.7	72334.7	63235.5	75235.5	81440.6	32153.5	109179	63345.7	80756	71980.6	77288.5	70559.4	63041.3	22937.4	6960.66	22800.9	1381.47
JK032	HC	89904.6	73542	33069	83784.2	41632.4	89539.6	68634	73577.4	71693	98727.2	61891.6	64071.1	71788.9	74172.5	63821.4	73106.3	65817.7	60854.9	55873.8	37354.9	32872.5	46394.9	53919.8	49885.5	66655.1	70673.4	57825.2	80192.9	61983.9	101588	114051	69180.1	70226.9	59789.7	72985.5	79406.9	30784.9	107535	60005.8	77995	68267	74150.9	68395	59277.4	15296.1	6059.1	17394.7	1339.47
JK037	HC	84082.7	69225.1	31568.2	76964.5	39447.5	81842.2	63287.6	67932.9	66751.8	91294.5	58249.5	59187.4	66539.3	68958.6	59709.5	67247.9	61934.5	57407.7	52331.8	34716.3	30676.7	43626.9	49640	46920.3	61733.5	65491.6	54615	73666.1	57407.6	93987.9	106413	63643.1	64231.1	56462.4	67247.6	72483.7	28583.4	99128.3	56736.2	71993.2	64483	69311	62356.7	56509.4	19302.2	6767.92	20439.1	1422.93
JK038	HC	96036.6	78444.3	34907.9	88930.7	44157.6	96047	73759.2	78773.6	77146.4	104996	65986.3	68948.8	77646.4	78747.4	68283.4	78370.9	70741	65205.5	59409.3	39823.9	35789.5	49622.3	58701.3	53374.2	71401.9	75234	61861.1	84140.6	66023.4	108148	120949	74906.9	75170.1	63641.4	77590.1	84509.4	32902.1	113324	64681	83666.8	73254.4	79602.1	72949	63310.3	21701.4	7062.15	21786.5	1340.5
JK039	HC	88748.4	73184.7	33169.6	81978	41528.7	86556.2	66853	72081.8	71231.3	96103.4	61913.5	62875.4	70729.9	73139.4	63568	71744.9	65528.6	60902.1	55326.4	36948.6	32490.5	46156.3	52214.7	49412.8	65606.8	69626.2	57861.6	78595.1	60598.9	99250.3	113035	67576.5	67770.4	60001.6	71458.1	76955.6	30088	105522	59759.7	76858.2	68198.8	73267.6	66626	60129.8	20308.5	7103.45	21377.1	1500.25
JK041	HC	95072.2	77370.8	34546.7	87306.8	43608.9	94382	71621.5	77646.7	75366.2	103945	66397.8	67015.5	76301.6	77710.2	67659.3	76929	70876.6	64578	59270.6	39295.6	35254.2	48651.5	58036.5	53095.5	69762.6	74452.5	61672.8	84403.7	64730.6	107316	120055	72966.1	73392.9	63549.7	77226.6	83315.5	32036.1	112725	63842.6	82442.2	72585.1	78903	71678.3	64036.5	20645.8	6635.36	20788.6	1352.63
JK043	HC	99882	82402.9	36837	92135.2	46134.6	96616.3	74117.4	81761.4	80482.9	107251	71473.8	70649.3	79865	82761.1	72149.1	79535.8	74202.2	69266.1	63185	41472.1	37227.9	52179.2	55803.4	56926	74078.1	79360	65988.2	89339.8	67470.2	112038	126069	75960.2	75857.4	68807	80781	86001	33441.8	115418	66452.7	86648.7	77402.9	83459.3	74023.2	69215.5	25442.8	6932.55	24317.9	1284.14
JK044	HC	88221.8	72244.1	32630.3	81200.1	41372	86066.5	66301.4	71602	70508.7	95476.7	61302.2	62409.7	70349.2	72271.7	63136	70839.6	64835.6	60397.8	55187.2	36726.2	32378.3	45784	51830.2	49359	64929.6	68895.4	57165.5	76914.6	59942.3	98740.3	110995	66968.7	67591.7	59384.9	70864.8	76318.3	29996.8	103694	59008.2	76115.4	67397.2	73000.4	65528.1	59840.3	21695.3	6387.01	21392.1	1280.2
CHD018	Met CAD-DM	90923	74590.6	33540.1	83919.1	42204.6	87894.2	67743.9	73772.4	72672.7	97925.7	64361.8	63959	72386.1	75050.6	65233.3	72610.6	67226.8	62663.3	57850.5	37958.1	33832.4	47286.5	52323.2	51468.3	67121.6	71380.9	59487.2	80622.3	61858.2	101904	114269	69021.9	68983.9	61957.8	73204	78368	30459.5	106041	60421.6	78177.3	70078.3	75411.9	67509.1	62677.8	23048.2	6612.35	22265.9	1245.9
CHD021	Met CAD-DM	81101.6	66625.2	30462.4	74304.7	37993.4	78968.9	61311.8	65370.8	64108.7	88031.3	56054.4	57129	64179.3	66211.6	57457.9	65056.7	59992.8	55447.7	50406.1	33569.2	29727.3	41956	47529	45043.9	59372	63301.7	52760.9	70856	55321.3	90592.3	102503	61573.8	62039.9	54334.9	64891.2	70108.9	27645	95715.8	54713.2	69752.8	62164	66712	60124	54339.1	20208.9	6483.63	20447	1291.19
CHD027	Met CAD-DM	100848	82701.1	37513.5	92054.3	47116.6	99459.5	76116.2	81314.9	81326.7	110300	69460.4	71164.7	80132.9	81235	71881	81055.1	75130.9	68780.9	62449.3	41299.9	36812.6	52499.1	59677.5	55865	73509.5	77897.8	65397.8	87624.9	68146.4	113378	127739	76984.5	77612.5	67091.8	80366.9	88203.2	34253.1	119975	68016.8	86536.8	76150.4	82859.3	75907.4	67490.4	21819.8	7562.65	22786	1533.01
CHD034	Met CAD-DM	90133.2	74010.4	33797.1	82901.1	42144.4	87969	67961.9	72950.4	72150.7	98057.6	62631	63555.2	71314	73743.6	64523.6	72234	66176.8	61719.3	56299.9	37350.2	32826.6	46700.1	52352.5	50414.6	66345.1	70094.8	58525.1	79786.3	61199.5	101021	114598	68191.6	68921.4	60377.7	72352.6	78060.4	30467	107072	60410.6	77684.4	68782.3	74568.3	67214.1	60656.1	23067.3	6460.4	22303.9	1260.96
CHD040	Met CAD-DM	79779.2	65954.7	29941.6	72993.2	37498.6	77260.7	59427.1	64393.6	63195.7	86383.5	56355.1	55969.8	63272.1	65255.1	57207.8	63361.4	59320.8	55006.1	50790.9	32954.7	29284.6	41791.3	46408.8	44969.7	58566.6	62319.8	52432.2	70440.2	54050.5	89352.4	102121	60400.2	60621.6	54360.9	64060.9	68488	27122.3	95527.6	53337.3	68245.4	60874.6	66280.8	59110.9	54562.9	17746.9	4640.74	16737	826.64
CHD058	Met CAD-DM	95655.2	78621.6	35611.3	87497.9	44652.9	92587.5	70920.9	76903.2	75862.3	103326	67380.9	66719.5	75735.2	78267.9	68522.8	76023.5	70636.1	65728.8	60834.9	39565.4	35028.5	49835.8	55196.1	53638.9	70025.4	74598.2	62536.3	84341	64749.5	106986	121136	71835.7	72699.9	64921.2	76650	82206.3	32380.4	113140	63778.5	82245.4	72961.2	79344.7	70672.2	65763.6	22140.5	7231.97	22817.3	1497.16
CHD061	Met CAD-DM	90522.8	74883.5	33951	82987.5	42990.9	88015.8	68034.8	73051.9	72019.1	98308	63237	63632.9	71579.7	73787.9	64907.3	72562.6	66778.9	62185.3	57303.1	37818	33193.4	47086.9	52914.9	50966.5	65912.8	70366.2	59250.5	79213.3	61089.3	101820	115627	68671	68872.7	61210.9	72048.9	77957.5	30860.5	108746	60934.6	77979.9	69007.6	74818.8	67411.8	62177.3	20547	6858.18	21160.6	1434.7
CHD092	Met CAD-DM	92547.6	76331.6	34377.4	85299.1	43150.7	89311.2	69210.3	75362.1	74150.7	99828.7	65438.4	65175.3	73825.7	76811.8	66343.1	73993.9	68810.7	63878.7	58902.4	38439.8	34128.7	48244.2	54224.7	52199.2	68342.3	72890.1	60729	82071.9	63448.7	103684	116910	70149	70425	63153.2	74405.7	79508.7	31313.7	108384	61636	79412.6	71214.3	76683.7	68594.8	63527.3	24053.7	6548.33	22930.1	1211.47
CHD097	Met CAD-DM	103352	84861.1	38481.9	95052.5	48532	104199	79128.2	84559.2	82143.4	114865	71721.1	73836.8	82777.7	83602.4	74353.8	84072.2	75918	70601.3	65018.3	43368	38560.3	53938.6	63224	57728.6	75604.2	80401.1	67321.8	90814.8	70527	116603	131612	79918	80597.5	68589.2	83054.2	91992.7	35816	125332	69847.6	90064.8	78670.6	86436.5	79094.7	68426.5	24459.7	6736.14	23255.4	1255.84
CHD114	Met CAD-DM	88342.1	72270.7	32552.4	82786	41087.3	88760.4	68029.8	72452.7	70079.8	96668	60509.4	63402.5	71321.4	73386.9	63069	71941	64542.4	59963.2	54690.9	36894.6	32568.4	45735.5	53863.8	49126.8	66100.9	69598.7	56716.1	78362.5	61498.7	99495.5	112156	68250.6	68912	58685.9	72144.7	78073.5	30219.2	105435	59114.8	76740.3	67323.9	73165	67530	58030.7	21922.9	6523.88	21453.2	1264.67
CHD116	Met CAD-DM	95975	78929.7	35843.8	88071.8	45173.7	93721.4	72707.1	77548.2	76012.7	103722	66375.4	67622.8	76271.7	77825.2	68295.7	76987.5	70652.2	65387.1	59460.1	39938.5	35170.2	50134.7	55952.3	53234	70065	74402.6	62135.3	83930.6	64588.3	107398	119933	72583	73147.5	64245.1	76422.5	83332.3	32781.4	112654	64416.8	82662.8	73136.2	79012.9	71837.2	64435.3	22487.5	7497.34	23187.8	1528.5
CHD130	Met CAD-DM	89910.2	73957.9	33478.8	82221.5	42330.9	86448.1	66512.5	72338.9	71309.1	96990.7	63112	62678.5	70684.6	73085.8	64226.3	71295.4	66041.1	61719.6	56627.8	37044.9	33045.8	46762.9	51172.3	50727.6	65329.8	69807.5	58841.7	78793.4	60130.5	100729	113543	67414.6	67834.7	61049.4	71661.9	76925.9	30302.2	105938	59854.9	77066.8	68568.7	74574.1	66319.6	61890.8	22164.3	6840.22	22141.1	1336.14
CHD131	Met CAD-DM	86992	71536.6	32436.8	79712.2	41080.4	84511.3	65082.1	70226.4	69516.7	94361.2	60592.2	61124.4	69085	70999.3	62156.8	69528.5	63963.8	59625.4	54815.5	36136.7	31797.4	45292	50861.5	48612.4	63635.4	67665.6	56587.9	76401.8	59031.9	97691.1	110196	65705.9	66268.6	58576.3	69614.5	74733.9	29616.5	103581	58242.3	74890.9	66557.7	71824.2	64666.8	59462	21875.9	6288.13	21145.9	1224.25
CHD133	Met CAD-DM	85574.6	70319.7	31804.1	78747.7	39692.8	83560	64466.4	69423.2	67835.1	93211.7	59287.2	60574.3	67822.4	69526.1	60417.2	68745.5	63267	58308.9	52873.9	35274.8	31270.3	44242.2	50422.5	47611.7	62961.6	66672.6	55198.5	75341.3	58054.5	95607.6	106532	65235.7	65635.5	57371.1	68592.6	74929.9	28946.2	99666.7	57621.9	73764.1	65499.5	70466.7	64110.9	56841.6	20556.3	6511.76	20756.9	1267.05
CHD138	Met CAD-DM	91180.9	75103	34018.7	83811.8	42855.1	88599.3	68792.4	73528.9	73043.6	98688.5	63607.1	64224.2	72547.5	74649.2	65077.3	73174.6	67303.3	62380.8	57159.2	38107.2	33678.2	47467.4	53235.8	51129.5	66791.3	70862.6	59535.7	80148.4	61635.1	102104	114455	69275.4	69818.1	61493.6	73250.6	78360.4	30858	106801	61280.1	78821.6	69972	75262	67659.4	62094.8	21591.8	6856.55	21970.5	1426.57
CHD188	Met CAD-DM	99289.2	81718.6	36443	90895.5	45541.1	96141.3	73550	80906.8	79723.5	106060	71087.2	69948	79348	82286.1	71196	78913.1	73920.2	68514.5	62595.3	40759	36936.2	51661.2	55773.6	56393.2	73221.4	78397.3	65373.3	87953	66937.4	111026	125233	75221.2	75474.1	67769.2	80020	85264.8	33114.4	114927	66061.9	85536.8	76613.2	82677.9	73592.9	68547.1	21720.2	7695.21	23509.6	1622.07
CHD203	Met CAD-DM	90946.8	74994.9	33829	83611.1	42843.6	88417.6	68498.1	73326.1	72520.6	98225.2	63321.9	63848.5	72108.1	74459.4	64904	72764.8	66496.6	62133.5	57261.5	37829.5	33361	47436.5	52541.8	51014.5	66485.8	70708.6	59097.8	79370.8	61419.7	101643	114637	68524.9	69364.8	60962.3	72597	78452.7	30945.7	107306	60856.8	78430	69609.3	74955	67333.8	61900.2	22785.1	6821.38	22513.2	1367.94
CHD243	Met CAD-DM	94115	77308	34602.2	85886.9	43528.5	91618.4	70267	76020.6	74599.9	102024	66118.6	66107.2	74921.4	76897.3	67374.5	75036.6	69795.1	64339.4	59318.3	38741.8	34647.4	48778.3	55773.5	52847.6	69130.4	73606.1	61438.2	82680.1	63902.5	105321	119282	71977.8	71966.2	63523.3	75345.6	81340	31811.3	110496	63379.4	80858.4	72014.8	77539.8	70312.1	64263.3	22876.2	6494.81	22097.7	1241.75
CHD256	Met CAD-DM	81474.3	66815.8	30330	75111.6	37800.7	79779.3	61937.9	66414.7	64600.4	88545.6	56518.2	58156.8	65345.3	66953.6	57954.1	65743.8	60470.4	55735.1	50685.4	33966.4	29693.6	42356.4	48235	45324	60236.7	63458.2	52733.6	71353.5	55791.8	90793.1	101998	62495.7	62843.3	54619.6	65338.2	70963.3	27855.2	95472.1	54809.2	70450.9	62493.9	67265.7	60779.4	54238.2	18038.7	6405.64	19024.2	1300.91
CHD259	Met CAD-DM	93264.8	76617.2	34451.5	86055.7	43237	90422.8	69446.7	76016.3	74366.6	100617	65783.8	65648.2	74589.6	77422.8	66852.8	74312.2	69024.6	64051.5	59022.5	38845.2	34478.3	48494	54798	52874.3	68953.2	73577.2	60991.9	82732.9	63284.1	105363	117538	70938	71036.1	63476.1	75166.4	80177.6	31486.5	109181	62228.4	80254.8	71494.7	77538.8	69468.6	64357.5	24374	6734.02	23497.7	1254.76
CHD287	Met CAD-DM	91604.8	75036.5	34117.2	83581.5	42468.8	89629	69375.7	74021	72014.7	99480.3	63352	64661.3	72572.2	74528.9	64877.9	73469.9	67271.3	62630.2	56609.7	37996.4	33403.7	47410	53930	50874.7	66883.9	70996	59106.3	79983.9	62142.7	102013	113985	69633.9	70239.1	60944.1	73171.3	79357	31339.5	106964	61557.2	78695.1	69767.9	75152	68495.5	60782.5	20887.5	6742.04	21563.2	1346.79
CHD288	Met CAD-DM	91896.7	74896.5	33496.7	83620.3	42268.9	89689.3	68798.4	73974.4	72707.2	99776.1	63906.4	64406.1	73101.1	74483.5	65458.8	73448.6	68159.4	62849.2	57456.6	37680.7	33904.3	47400.8	54286.5	51226.1	67290.9	71190.7	59547.8	80303.8	61941.2	103286	115553	69948.6	70316.1	61517.6	73701.6	79606.5	30810.7	107835	61580.9	79294.6	69760.7	75696.1	68235	62472.7	17986.7	6543.06	19508.4	1387.89
CHD014	non-Met CAD-DM	84856.2	69492.4	31284.7	78980.2	39493.3	84851.9	65263	69438	67628.9	93183.3	58483.4	60668.6	68240.2	69973.9	60337.3	69061.6	61852.6	57584.5	52575.2	35238.2	31131.7	43992.7	51564.8	47297	62846.9	66689.3	54592	75023.9	58503.8	95609.8	106940	65572.9	66149.6	56305.6	68803.2	74719.2	29156.1	101323	56881.2	73635.9	64415.6	70051.3	64224.7	55991.5	21657.3	5521.08	19992.8	991.339
CHD017	non-Met CAD-DM	84258.8	69188.3	31490.2	77306.2	39865.1	81787.6	62866.4	68240.8	67154.4	91516.9	59664.4	59212.9	66985.4	69161	60426.5	67509.9	62305.4	58159	53530.5	35058.8	31184.8	43950.6	48437.6	47744.2	61971	66097.5	55537.1	74772.3	56969.2	95084.2	106971	63669.1	63981.2	57339	67725.1	72749.8	28372	99659.6	56124.5	72888.9	64551.6	70053.8	62972.1	58306.4	22409.3	6202.56	21350.9	1151.54
CHD068	non-Met CAD-DM	96461.6	79148.8	35824.9	88342.3	45174.8	93648.5	72299.9	77802.4	75695.8	104262	66138	67468.4	76188.9	77825.6	68519.8	76930.9	70599.9	65150.3	59558.7	39655.9	34851.1	49969.4	56180.6	53336.8	70030.6	74027.7	62228.9	83389.9	64904.9	107282	119620	72723.8	73255	64409	76429.3	83250.8	32760	112541	64632.6	81832.5	73156.3	78898.2	71968.1	64597.4	22080.3	6903.47	22334	1419.77
CHD089	non-Met CAD-DM	99171	81090.1	36635.1	91757.5	46249.6	99799.8	75921.1	81142.1	79507.6	109187	68159.4	70721.7	79709.2	80876.7	70578.4	81313.3	72671.5	66932.1	61381.2	41461.9	36886.2	51232.9	61784.3	55240	72944.2	77222.4	63737.4	86874.8	68015.8	111776	123992	76837.7	77595.7	65179.6	80090.1	87608.9	34192.9	118689	66809.6	86303	75425.5	82402.5	75355.6	65049.4	22695.4	7086.88	22565.1	1392.63
CHD137	non-Met CAD-DM	101548	84102.8	37452.7	93027.6	46879.7	97524	74768.8	82567.2	81569.4	108102	73204.6	71238.6	80879.2	83860.1	73315.1	80227.1	75662.1	70588.2	64556	42200.4	37898.4	53154.6	55862.3	57976.1	74496.8	80004.1	67443.8	90101.1	68026.6	112839	127191	76527	76394.8	70105.6	81874	86699.1	34069.1	117487	67854	87900.2	78839.8	84873.7	74551.2	70344.6	27521.3	7291.44	26206.3	1377.4
CHD144	non-Met CAD-DM	98035.6	80448.7	35850.5	89881.6	45038.9	95091.5	72640.3	79413.1	78093	105417	69470	68627.3	77978.8	80420.8	70271.7	77730.8	72971.7	67315.2	61874.8	40709.7	36463.5	50861	56851.5	55513.4	71591.9	76256.6	64401.9	86363.9	65835.2	110150	122525	74396.7	74414.9	66854.6	78297	84555.6	32988.8	113941	65218.2	83793.7	75146.2	81453.9	72628.5	67584.6	22556.4	6969.59	22264	1306.22
CHD149	non-Met CAD-DM	104191	86714.8	38225.1	96533.3	47892.6	100724	77683.3	85709.3	84543.9	110718	75351.6	74229.5	83919.1	87554.3	75454.4	82817.9	77510.5	72464.1	66167.3	43632.5	39230.2	54819.6	57861.8	59226.4	77552.6	82768.9	69196.4	93085.9	70959.7	115694	129397	79674.7	79087.6	72201.8	84611.8	90199.1	35206.6	118536	69503.4	90622.4	81686.9	87096.4	77813.1	71811.6	26474.2	7655.75	26086	1419.55
CHD153	non-Met CAD-DM	101880	84267.3	37420.1	93784.2	46962.7	98143.7	75429.6	83299.3	81769.3	109158	72749.5	71327	81410.2	84826.3	73319.7	81030.4	75731.9	70894.1	64232.4	41831.8	37843.7	53188.2	57190.6	57851.8	75405	80480.7	67343.2	90924.7	68657.8	114227	129912	77086.4	77437.2	70000.7	82196.8	87297.4	33998.9	119344	67908.5	88035.5	78474.3	84804.5	75234.2	70454.1	25562.2	6987.23	24456.2	1260.93
CHD163	non-Met CAD-DM	93407.7	76207	34164.2	86062.2	43316.4	91015.4	70101.6	76017.3	74761.9	100641	65959.6	65885.2	75163	77192.1	66990.1	74285.5	68940.9	64247.2	59447.7	38853.9	34634.6	48656.4	54634	52849.9	69079.5	73814.9	61282.4	83178	63515.5	105468	118655	71345.1	71510.4	63576.7	75508.2	80910.9	31536.1	110262	62067.2	80397.1	71831.3	77816.3	69810.9	64059.8	22919.6	7336.99	23225.5	1399.54
CHD190	non-Met CAD-DM	87227.4	71771.1	32574.6	79829.5	40957.3	83793.1	64374.7	70421.3	69489.1	94280.2	61604	60881.3	69246.2	71388.8	62517.3	69122.6	64504	59951.8	55304.4	36091.6	32150.5	45147.2	49647.4	49148.1	63620.2	67784	57305.4	77104.7	58910.5	97605.3	111153	65423.7	65858.1	59268.5	69714.3	74543.5	29221.8	103126	58269.7	74806.4	66840.3	72121	63821.9	60216.6	19854.3	7017.03	21184.1	1436.71
CHD202	non-Met CAD-DM	89955.2	73618.3	33385.8	82356.5	42269.7	86906	67049.7	72745.5	71419.8	97123.4	63334.9	63033.6	71421.5	73750.3	64259.8	71562.4	66362.9	61566.8	56735.5	37388.7	33178.4	46622.6	52309.4	50577.5	65951.3	70331.9	58945.1	79354.6	60674.5	101035	113492	67951.9	68469	60935	72327.7	77362	30292.3	105190	59720.8	77390	68927.7	74387.6	66707.2	61862.3	23183	6544.68	22240.9	1259.69
CHD224	non-Met CAD-DM	77723.3	63899.9	29009.9	71374.1	35257.2	76157.4	59628.9	63041	62986.9	84833.3	53809.4	55882.6	62290.2	64313.1	54685.8	62749.6	58061.2	53450	47917.4	32003.9	28265.5	40050.9	47654.2	42766.8	58337.7	61294.7	50511.6	69271	54384.4	86359.1	98589.7	60037	60393.8	51876.5	63490.1	67985.5	26330.6	92358.2	52892.2	66915.6	59989.2	64316	58581.1	50930.2	18688.5	6014.36	19217	1240.88
CHD245	non-Met CAD-DM	94016.9	76996.9	35277.6	85550.5	44551	90724.3	69542.2	75532.3	74656.4	101941	65303.1	65316.7	73405.8	75292.5	67028.7	74654	68462.5	64455.4	59504.2	39120.9	34258.3	49090.3	52816.4	52736.1	67991.1	72581.1	61389.6	82060.8	62255	105486	119616	70204.8	70900.7	63227.8	74268.8	80534.4	31851.1	112558	62494.9	80834.4	71227.4	77463	69617.6	64235.1	23723.2	7175.58	23442	1444.94
CHD253	non-Met CAD-DM	87098.3	71574.1	32423.3	80381.5	40940.5	84712.1	65153.9	70391.2	69467.6	94633.1	61245	61324.3	69458.3	71634.9	62453.2	69627.3	64362.7	60035.3	55429.4	36257.3	32033.8	45514.3	50767.4	49157.9	64197.2	68363.2	57124.5	77460.8	59130.4	98261	111219	66006.1	66602	59167.4	70297.1	75487.1	29401	103967	58060.7	75135.5	66675.8	72270.4	64979.6	59712.4	16572.5	6182.63	18443.5	1330.35
[truncated: 1,357 more columns]

## Sheet: PP mode
ID	group	PP1	PP8	PP10	PP11	PP12	PP15	PP20	PP30	PP66	PP78	PP86	PP98	PP106	PP110	PP114	PP119	PP120	PP126	PP127	PP154	PP167	PP179	PP180	PP195	PP197	PP198	PP204	PP219	PP223	PP228	PP233	PP236	PP248	PP251	PP256	PP258	PP270	PP273	PP277	PP279	PP280	PP283	PP285	PP287	PP298	PP299	PP310	PP313
JK003	HC	470159	388729	301939	1.78756e+06	608742	479715	488614	432680	524967	1.62105e+06	90237.3	100370	935522	281716	481795	163884	62530.1	521623	223432	143660	5.74064e+06	170570	474713	170105	115301	65022.9	51775.8	151242	1.48149e+07	348702	90396.2	199540	51478.2	93553	886579	643469	51245.5	272478	372926	316146	437996	983082	85398.8	123939	128266	520031	160832	107479
JK004	HC	393741	316443	333840	1.65676e+06	704925	498276	397665	410710	494796	1.57528e+06	77006.7	90454.5	1.04578e+06	233397	365892	149981	65050.1	477316	239695	135228	5.60411e+06	189382	436788	190996	118168	53677.5	48476.2	181006	1.85144e+07	357645	74555.1	208472	44256.3	73089.6	733808	553258	45149.5	268236	335384	317089	412324	757568	76135.5	108663	93371.1	557933	154950	91261.9
JK014	HC	476697	356853	328139	1.74729e+06	717245	550397	239442	395252	566037	1.34706e+06	113787	83819.1	839283	260120	444141	162620	56634.3	500422	245137	143161	5.33916e+06	179265	456760	199732	116913	76667.4	48067.7	144740	1.61353e+07	315036	76509.6	236818	36307.2	80002.1	841606	658486	52786.2	294266	367651	270894	430767	754226	76296.6	103226	128883	498434	156762	115207
JK015	HC	372858	395402	346411	2.10896e+06	570619	521299	327946	569577	637570	1.49613e+06	86998	105592	1.08287e+06	282661	545286	167035	58374.2	714135	218959	164420	4.66079e+06	203110	479771	193686	97441.1	70940.9	59327.4	216838	1.50398e+07	367002	77209.6	225553	43147.7	96360.6	769178	600972	49963.9	251992	422678	341631	446226	588171	57537.5	89666	95123.8	439791	134898	92344.2
JK016	HC	351581	422492	355217	2.05808e+06	767710	498306	343319	515840	577235	1.51807e+06	109987	72026.9	913420	269002	476998	155062	61849.5	566996	277913	151153	5.46294e+06	182177	456650	179757	126135	75421.9	53036.5	147245	1.57619e+07	403840	95297.8	226349	58318.5	79990.4	845869	688986	48507.5	299079	453853	335660	521277	951093	77530.3	115129	97446.5	508012	173955	62748.3
JK017	HC	470215	423774	356655	1.95319e+06	661670	441270	426046	527290	609766	1.5655e+06	75100.9	131865	1.27555e+06	296056	487086	196227	74826	696097	217254	176305	3.91682e+06	197008	561670	164760	114455	65629.8	72886	211463	2.13991e+07	409595	96197.9	226878	38534.9	109021	878579	663201	62241.8	298524	378293	407183	450613	816703	74474.8	110530	118281	543056	186508	105243
JK019	HC	403734	323400	300056	1.96689e+06	638264	577170	492481	350453	532006	1.48011e+06	94253.4	76527.8	985549	262691	404806	162980	56260.8	510399	220846	124692	5.48554e+06	192471	479712	215896	121356	56878.7	50633.4	171314	2.03785e+07	375382	81164.6	201389	45142.7	80237.4	760775	587447	54616.6	276276	400397	320204	439841	906541	73663.8	114232	105712	617966	167633	94834.4
JK020	HC	296230	371445	347167	1.30055e+06	518819	491144	259243	514612	688853	1.40669e+06	74184.6	108119	1.0157e+06	232697	500731	186557	49836.6	685591	205567	168576	4.57154e+06	220760	433517	173249	105526	61540.3	46854	229575	2.12229e+07	360980	79640	219730	35955.6	90979.1	698624	527636	50126.4	235903	310827	255659	371518	670728	60961	89330.6	62082.6	473567	137999	74894.3
JK021	HC	258376	344567	345052	1.18906e+06	587114	675075	290245	343494	671586	1.33419e+06	99258.6	56750.6	762274	230317	449867	152276	67046.3	444291	210557	128714	5.6306e+06	184819	487341	257310	128095	65673.7	47528	153858	2.22657e+07	248983	84700.1	232757	39026.4	83605.6	720704	712153	49531.1	310500	281084	328157	352560	925966	84085.7	104949	78943.2	551962	151518	71468.8
JK022	HC	288183	389768	385443	1.3099e+06	752212	591064	400265	419631	666913	565097	52503.2	101990	922433	321069	516445	196686	74800.7	597165	241841	176256	5.2013e+06	214697	521735	229907	106254	48861.5	39616	184933	1.7817e+07	292303	104708	244471	36751.8	88666.6	583606	489541	37575.3	318875	294258	311131	395622	901433	61970.4	105526	49609.3	615258	168230	59363.4
JK023	HC	363035	342032	321445	1.47414e+06	681102	524406	276941	425625	553666	1.63105e+06	80289	75788	881641	272442	427356	148427	46489.5	482704	222508	148779	4.7109e+06	204611	447442	193718	111559	67391.2	58571.4	165999	1.67719e+07	290774	75706.2	219250	44583.7	72400.9	734631	612512	54826.9	273702	322756	332072	465040	831629	64086	95973.8	88016.6	501841	142975	70489.7
JK024	HC	388187	344181	293041	2.40913e+06	592145	602944	423370	432991	474352	1.71826e+06	84803.5	77565.6	954191	256884	418822	159063	45094.2	468662	186715	135413	5.35921e+06	164581	441526	222200	125960	57932	49381.2	168968	2.01333e+07	290463	74547.5	188585	46551.2	74478.6	837940	653323	58194	264943	485270	356846	479430	830910	65761.2	113633	90134.1	532230	136344	68912.9
JK027	HC	362775	369312	363855	1.5452e+06	655434	543249	273232	488611	595669	1.34632e+06	53266.9	92236.4	1.05362e+06	271225	526586	181049	49767.2	674648	224864	156730	4.49831e+06	171793	454759	190441	187311	73032.4	52225	221701	1.86167e+07	321191	93238	216209	53493.9	85345.4	844737	613374	51334.7	258789	358084	364150	392882	708210	58711.3	82600.2	86308.8	509903	160336	75882.5
JK029	HC	409007	363106	344668	2.14894e+06	618840	492565	428903	577305	622849	1.66249e+06	60283.8	103636	1.11859e+06	266508	524709	163798	59904.3	696300	212193	184901	5.64815e+06	190298	497206	165681	135241	76494.1	66101.5	216568	1.7488e+07	301187	88640.2	236869	48056.4	92435.2	878355	688327	60925.5	265976	423455	369190	462165	732530	53385.6	102612	64337.3	458338	163464	92282.7
JK030	HC	403424	366556	307309	1.74222e+06	530651	572559	388360	431771	600825	1.77504e+06	45580.8	94347.9	1.04267e+06	256464	529017	187846	53823.4	642520	182970	162449	5.41472e+06	174362	468968	198614	149531	66005.3	59635.9	224175	1.61501e+07	293997	81618.3	195344	45105	80990.7	845376	634061	32335.8	253219	360950	409328	404689	649353	50300.1	85680.1	83655.8	453485	154991	63769.7
JK032	HC	148612	331482	315431	1.81914e+06	513335	544121	183029	538785	615698	1.7869e+06	68406.5	101377	941316	274210	493553	178363	47607.5	708906	207055	175272	5.92721e+06	205518	421476	202852	106947	55512.7	40135	215415	1.73084e+07	328390	67765.8	213125	40332.7	70782.2	786661	673721	39170.3	216614	374880	337696	417113	604416	59703.7	79178.1	74791.7	409866	145954	72465.6
JK037	HC	389440	324099	325185	1.18772e+06	645421	499356	356331	427778	509917	1.65609e+06	68250.7	104068	1.10442e+06	277205	436827	167057	62395.8	563528	195225	139450	5.64815e+06	208716	468639	183566	128264	70575	57900.7	222544	1.98464e+07	268080	95164.4	202471	36284.1	92289.4	735420	593130	49894.3	263694	247128	446267	376008	750096	66755.9	91383	79595.6	610736	139931	85282.8
JK038	HC	337780	402522	346154	1.35055e+06	585440	499880	329241	631396	649522	2.03022e+06	70497.5	121254	909959	269630	542663	148256	49867.4	720200	201747	165224	6.71586e+06	200250	433590	176230	97786.4	73581.5	47783.3	206038	1.60142e+07	341688	65179.1	215325	32186.6	84512.8	813342	558421	43412.6	220447	275515	250908	357212	594455	54677.1	90001.8	87141.5	446183	151726	79626.4
JK039	HC	435219	322527	283754	1.37573e+06	532126	577922	344212	356262	490287	2.20392e+06	58905.6	95806.1	1.06648e+06	233389	413034	185101	71919.8	513807	160388	163092	6.86157e+06	186451	482328	222375	100290	70041.8	47796.2	199176	1.89722e+07	310786	65506.6	214729	37401.2	88231.5	575541	493088	43478.4	261692	262071	296393	367845	702505	60421.1	79443.7	69748.7	559581	149048	80886.1
JK041	HC	405405	330029	341778	1.6615e+06	711164	544413	369016	427041	517431	1.55665e+06	88968.3	82263.5	937892	246201	408575	156954	46143.6	474954	227123	130330	6.06468e+06	195415	419079	198325	100132	60357.6	49639.9	178099	1.78523e+07	282416	76479.5	204906	31252.2	59410.6	757925	544974	45015	247894	343244	304762	397884	768570	61391.4	101467	102683	553270	146548	74510.2
JK043	HC	361891	321686	326885	1.764e+06	679892	711631	422030	359700	648236	1.8193e+06	66431.5	104268	616837	236734	388579	139447	27337.7	453831	224493	124615	6.46863e+06	177879	409713	258474	154957	58581.6	45937.1	149860	2.24373e+07	392821	83894.3	219004	43302.2	63716.7	836635	580889	46912.4	288452	382342	326731	416124	885269	69812.9	113274	112983	441540	167552	96155.4
JK044	HC	364298	329456	324581	1.8708e+06	734884	443731	462257	420662	508121	2.24691e+06	72649	79887.4	1.01865e+06	265819	471025	174208	55856.6	516670	211561	151162	8.18812e+06	185735	442501	156620	108388	64629.7	59166.7	183502	1.82841e+07	355775	75801.1	211416	50234.9	73818.1	794888	608025	44348	240920	402980	370866	444029	726614	59675.3	110940	86789.4	497254	158114	57076.2
CHD018	Met CAD-DM	464763	379893	355905	2.0432e+06	751418	544224	503900	483842	621999	1.58384e+06	84372.1	96148.5	815404	267568	473315	167010	57817.1	538598	247828	161043	5.82031e+06	190638	503212	203435	120824	73470.2	49453.5	170505	1.81635e+07	325576	88842.9	244682	39383.3	95380.6	774532	546622	46437	329108	406262	285644	446493	865661	77057.1	124151	94150.6	614050	165600	84894.1
CHD021	Met CAD-DM	478064	339736	314489	1.82823e+06	626315	506693	430244	461840	579238	1.37503e+06	88653.5	110205	1.31673e+06	246525	429240	212746	69012.5	607780	200921	166498	3.99565e+06	171876	499449	180201	99224.8	73313.8	48882.6	240090	20525464	378489	71666.2	204139	38700	99598.8	702308	525412	56609.9	296141	360752	283352	398287	648217	67224.6	104489	116785	579265	140352	112256
CHD027	Met CAD-DM	393733	440128	342846	1.46946e+06	546010	464563	308399	599468	658477	1.66408e+06	67439.9	111929	1.14278e+06	281072	570063	169894	50720.8	739730	208314	178118	5.50137e+06	231763	460071	167602	127565	75531.1	35465	210768	1.65403e+07	233189	63123	249828	34399.3	87659.9	845429	620143	38465.9	230094	307505	232636	364633	580635	50922.2	82929.3	94057.3	447681	110296	74105.2
CHD034	Met CAD-DM	432428	342990	302567	2.38651e+06	658014	539044	410358	375073	488914	1.38923e+06	75305.3	91359.5	1.41218e+06	242413	460453	220308	73344.3	509186	159803	150006	4.10706e+06	175786	517325	201123	107719	81378.7	57058.7	198409	1.72908e+07	368715	82922.6	196739	52704.8	95136	942107	661415	62806.5	293483	456427	411437	502345	697913	65149.5	123891	97382.1	529570	108692	79337.1
CHD040	Met CAD-DM	378803	336406	303727	1.52557e+06	693740	519066	407496	436995	556474	1.21846e+06	82785.7	114835	988207	247052	438370	166422	42704.3	505110	210443	138510	4.29272e+06	203004	412819	192325	118682	79679.7	59648.2	161185	1.51902e+07	267629	86025.4	233053	32876.8	67150.2	767700	550298	51417.1	259555	329806	249541	366209	704620	55943.1	110342	95112.9	551044	125813	92194.5
CHD058	Met CAD-DM	370900	389018	313759	1.46865e+06	486720	493849	447487	535774	605645	1.36105e+06	59426.1	141945	937169	234844	504009	176484	64869.9	725958	208728	160259	5.43433e+06	188167	433299	179187	117139	67341.5	58082.7	212259	1.60084e+07	351841	77655.4	183789	34556.1	89513	809332	561641	47411.7	209079	295771	290884	378952	575268	54576.4	85627.7	74351.7	415496	155466	64636.4
CHD061	Met CAD-DM	439186	334539	281017	1.72795e+06	616681	480997	406388	362262	487852	1.53178e+06	94871.7	80253.1	1.25078e+06	232920	401620	216857	55783.2	514053	220258	154335	5.23227e+06	187032	444517	174738	110542	65643.3	48251.8	183813	1.64812e+07	207228	78468.3	210860	35805.9	72715.6	788573	587865	46736.1	250836	359788	259697	370129	708127	56971.3	97641.4	90141.8	507317	99803.3	86687.9
CHD092	Met CAD-DM	446377	322700	337662	2.12341e+06	719626	557744	492931	450039	561243	993587	98632.7	87372.9	890302	273201	439200	164266	47742.4	520712	242130	146742	5.19001e+06	198963	468499	200103	121015	66549.6	51691.8	148747	1.6508e+07	327691	111565	234681	50248.7	69228.8	821502	647359	60499.4	298533	444717	418811	416943	947106	77054.7	124673	118875	507937	172881	86076.4
CHD097	Met CAD-DM	417915	253103	173849	1.21307e+06	256767	503887	400786	408950	657802	1.26615e+06	71304.9	99551.2	1.57757e+06	181495	430555	274133	53715.6	541746	53666.1	166405	3.95733e+06	211072	440044	184731	107510	60303.4	38439.1	234396	2.17306e+07	230724	68093.7	178319	25907.4	83225	747756	539455	42957	253625	247576	178035	335359	597738	58874.1	95975.2	99745	505706	112878	96906.7
CHD114	Met CAD-DM	395058	411023	394024	2.06431e+06	596527	457884	445208	616756	718960	1.48532e+06	60455.8	118007	1.07833e+06	303359	559882	180722	60705	811629	234934	171146	4.85717e+06	217048	510388	173535	113035	64507.1	45941	227839	2.21901e+07	308311	80055.4	227569	48393	107482	835389	597876	61345.4	258409	395017	362568	427616	673068	65909.8	104545	98293.5	463806	160318	58974.8
CHD116	Met CAD-DM	432522	323293	198877	1.90993e+06	290551	591808	417512	432836	642553	1.30786e+06	53969.1	107978	1.08177e+06	169355	503294	178889	58803.1	632491	50796.9	182519	5.15258e+06	205789	498528	216911	127256	65993.6	49748.3	221310	1.69591e+07	219005	78886.3	211342	41564	89607.5	887694	657017	49744.5	262264	381443	306792	407849	627085	60081.9	95840.8	81654.7	515989	127979	64551.2
CHD130	Met CAD-DM	416289	370697	336072	1.76341e+06	700365	556076	390641	398313	554910	1.11941e+06	91886.5	102454	945147	271955	425748	174733	67978.9	492696	209244	156487	4.75684e+06	208709	475921	205683	126439	70305.6	56235	170275	1.76092e+07	360730	80165.9	204337	42915.3	73034.4	794805	565592	65357.5	285887	382026	331355	448789	871307	64578	112804	111870	617948	159286	91184
CHD131	Met CAD-DM	472754	326384	312909	1.85654e+06	644725	477613	436055	458963	490696	1.73039e+06	87484.8	75402.9	1.09139e+06	223602	419884	178309	58672.8	519245	207225	153947	5.70197e+06	200358	455335	181540	123367	78120.4	60276.1	189892	1.83505e+07	390247	80428.3	212766	35655	72235.7	871735	607095	50939.7	274047	373238	289236	418222	681839	54264.8	108433	99178.4	561147	162148	101925
CHD133	Met CAD-DM	346498	348937	357468	2.54281e+06	572505	513434	457933	486530	619672	1.42475e+06	78345.7	93845	1.13997e+06	271328	480648	166038	69943.2	629113	199513	153436	4.76713e+06	186888	493240	189240	122591	77547.5	49132.7	225077	1.97448e+07	327778	82640.7	186746	44107.7	96169.2	886465	621952	57362.6	270475	505648	356630	489774	609948	63408.6	114793	125967	497792	159422	79913.7
CHD138	Met CAD-DM	426096	318451	297659	1.63223e+06	544168	522589	439337	341921	491711	1.43041e+06	90822.7	90202.8	1.10788e+06	246239	416932	173721	76684.2	469257	165927	134597	5.51392e+06	178865	505393	192749	131003	71999.8	61540.9	196253	1.78286e+07	474407	86286	212784	42806.5	87501.2	841675	592297	63983.8	285765	316241	349502	444758	722113	74619.9	117035	81607.2	541535	186493	81754.7
CHD188	Met CAD-DM	353450	301119	325894	1.36945e+06	629458	691008	323832	353704	693431	1.81222e+06	82157.3	60461.7	657716	237420	426092	124450	42131	453599	198462	152576	7.24847e+06	190005	449640	256026	94876.9	41635.3	33576.6	151800	2.28765e+07	263214	68854.8	244715	38119.8	62562.9	701043	523904	36257.6	280956	283459	283635	380874	871662	64335.2	86710.7	81701.8	531429	163530	80042.4
CHD203	Met CAD-DM	408208	314063	284333	1.98414e+06	536152	508226	416511	371362	499024	1.67428e+06	74261	75606.1	1.04318e+06	230003	441533	183954	60920.1	500575	156255	150344	6.26649e+06	191872	454442	192475	103305	65663.6	51495.9	196162	1.76107e+07	325022	81107	213354	51612.7	74366.8	871095	635392	58913.3	255156	395715	382760	418574	735435	61524	113199	93505.7	560417	151714	81476.7
CHD243	Met CAD-DM	342404	327949	257003	1.73793e+06	595018	554682	390785	409030	529964	1.52067e+06	79296.8	69814.2	970591	265760	407214	162155	59584.5	470231	199415	144760	4.79997e+06	207534	445821	208703	128576	63712.6	53264.9	163568	1.9287e+07	262209	83293.1	187004	41622.9	73039.6	777946	582767	55659	271485	377584	350242	449874	753285	65843	108363	96803.1	496429	126191	84553.7
CHD256	Met CAD-DM	384495	331031	325177	1.90063e+06	527243	513404	388479	439820	569028	1.90792e+06	94175.6	94172.3	1.05757e+06	233180	485838	161428	63320.3	604047	203679	144467	5.6828e+06	174881	412062	192670	107896	76856.8	53560.4	194260	1.71532e+07	329943	99358	203057	41475.8	75548.1	707045	499228	48861.2	217178	410919	304366	459208	620806	50925.2	90650.6	115782	438682	134702	109631
CHD259	Met CAD-DM	406785	332091	319366	1.90034e+06	727917	556047	451828	382556	542528	1.74111e+06	96052.7	116369	812810	235955	375579	161073	45744.1	460035	235796	131172	5.5248e+06	159799	427826	196393	108045	68174.6	56096.8	132427	1.66634e+07	481131	87031.2	221300	48333.1	73862	825080	601017	57263.1	252821	481757	368045	461670	841838	83542.1	124996	97217.5	512907	160100	110266
CHD287	Met CAD-DM	424613	286225	313415	1.43406e+06	469134	503786	408064	436037	564226	1.61268e+06	87160.2	100629	966930	246448	468142	155787	47913.7	601736	184191	152976	4.80159e+06	179209	422671	181064	115958	90416.1	80185.4	192188	1.59432e+07	387371	124884	203368	42269.8	74494.2	786305	554275	87137.6	213039	379405	373189	360961	736691	67388.9	111177	108109	445813	133004	106013
CHD288	Met CAD-DM	275108	254542	241139	1.93984e+06	489556	457433	200555	305317	435507	1.85164e+06	70320.1	82318.6	976039	210761	350915	159907	56094.6	382745	163154	121520	6.57236e+06	175656	437787	159591	132251	67492.2	49801.7	142377	1.82674e+07	291707	70467.3	181231	43272.7	80742.9	661961	505703	50257.6	231105	400823	442358	432309	677254	67358.2	96088.1	79491.8	459869	129536	77151.9
CHD014	non-Met CAD-DM	323742	404868	334508	1.76176e+06	453765	506519	443449	521417	638629	1.33792e+06	95585.4	116844	1.0164e+06	225297	515674	203058	59398.9	674857	169991	177735	3.23444e+06	177623	457152	180945	123644	77157.4	48260	214944	1.59015e+07	256417	83570.3	196143	42567.5	84023.5	900511	646611	45511.2	231197	349797	317114	358958	616557	56665.4	110763	135974	564397	148878	105180
CHD017	non-Met CAD-DM	436062	334372	312343	2.72989e+06	660890	515003	449758	429789	627047	1.59917e+06	83623.7	97088.3	919751	280677	394881	171415	54470.7	545599	190336	152752	4.74625e+06	253702	431821	186669	124483	122577	48112.5	164111	1.67603e+07	376015	103649	222196	47867.7	80680.9	935179	670408	56997.8	274128	573636	342483	528896	792974	66755.1	149262	132411	567517	168960	100644
CHD068	non-Met CAD-DM	418620	395327	331067	1.71694e+06	579179	501322	427961	525119	614558	1.70104e+06	62641.5	103546	1.10294e+06	244803	496361	173902	50773.4	687435	221742	170550	5.14841e+06	196675	494632	183815	115518	59592.1	43228.7	211531	1.72957e+07	312085	85012.9	229838	32836.1	92343.9	897637	620909	46446.5	267487	350548	247667	401804	733150	48180	89700	116366	503940	147684	81061.4
CHD089	non-Met CAD-DM	360903	344473	290417	1.44744e+06	474387	517447	353889	488097	618872	1.36766e+06	46000.4	116640	1.09505e+06	220341	445628	202154	62930.2	639724	179074	165227	4.14471e+06	206348	465650	182531	106134	59030.1	42464.2	225371	2.23229e+07	329356	81938.8	183508	37717.9	90206.2	726269	541433	44094.3	282699	328272	228911	435347	706051	66529.9	88800.4	69066.7	555094	160063	71224.8
CHD137	non-Met CAD-DM	380924	359755	372584	1.57979e+06	712040	728947	398569	408223	741569	1.12617e+06	61962.4	68617.8	691303	265331	413503	139750	36154.9	486900	227567	134954	5.38972e+06	180756	417762	290092	125363	61008.7	33670.7	148493	2.75367e+07	418097	133541	256461	46869.8	68463.3	588820	461057	40368.5	267894	389849	275189	429422	864401	67306.5	116788	84315.5	530984	266603	71083.3
CHD144	non-Met CAD-DM	500468	334310	337531	1.58561e+06	728708	611280	436280	400522	604600	1.55348e+06	108026	78265.3	733599	285335	405011	149094	53665.4	475320	214127	138912	5.91363e+06	202338	452314	214757	105736	79206.6	42963.9	137651	1.80216e+07	314784	77899.4	250415	39575.9	73177.6	958010	724263	45226.8	292376	358367	315997	380252	894264	80560	111429	108006	534994	151953	114543
CHD149	non-Met CAD-DM	451669	320134	318014	1.84192e+06	592740	704475	413060	390617	749474	1.50156e+06	74506	67271.6	662549	212871	393706	132074	37325.1	415265	175863	121722	5.86356e+06	172158	422808	279246	135019	87717.3	34737.6	141631	2.98863e+07	331582	90713.3	233920	41934.5	74327	795220	625418	50232	289692	432314	251972	434235	925641	83000.5	133651	104595	498540	172139	109387
CHD153	non-Met CAD-DM	406370	357496	351045	1.46133e+06	706186	659193	454829	390218	654163	970560	77499.1	95333.8	696147	244685	378061	152897	47025.1	399049	221414	131938	4.69495e+06	175749	469577	247495	116634	64788.2	45294.4	148650	2.35225e+07	279391	86320.7	226070	42401.6	72784	782721	612950	40407.8	291110	337499	286826	386438	896304	78767.8	110307	82842.7	575578	144143	86653.9
CHD163	non-Met CAD-DM	460339	393013	355609	2.15746e+06	757939	594830	400318	399332	568899	1.56437e+06	81643.7	63922.5	728388	278680	410235	149639	47807.5	481588	246974	132417	6.12118e+06	173453	431192	214319	112524	70719.9	55762.5	158799	1.73122e+07	407625	126725	235202	56297.4	71582.5	787036	614619	59722.3	266683	448749	434316	446243	818057	78227.4	121824	100275	501471	190659	89569.5
CHD190	non-Met CAD-DM	335619	389087	294995	1.933e+06	690301	453338	340013	441305	548681	1.72812e+06	95918	115544	904737	246225	438105	160567	59515	482652	204658	145494	6.78892e+06	182823	486385	157938	126590	72216.9	59128.6	134092	1.22276e+07	362863	82821.8	196981	46510.3	85909.6	753996	589185	60835.2	294523	456437	378091	460804	871963	78237.3	118258	95197.6	499505	153393	96002.8
CHD202	non-Met CAD-DM	426358	345683	295439	2.14022e+06	625455	538474	423043	383384	583009	1.86264e+06	89538.5	82750.5	995952	240730	438159	183815	43672.6	486602	186900	162550	4.05616e+06	223800	446193	196227	126708	72387	63379.3	169891	1.75456e+07	316436	103002	220600	51349.8	71604.1	914267	666578	65835.5	272048	573932	449436	543256	844452	62733.6	135455	95767	571162	156466	60184.4
CHD224	non-Met CAD-DM	403989	295245	279326	1.57598e+06	629895	510559	414079	448896	450041	1.90104e+06	67864.8	87403.7	1.04827e+06	233139	421832	170211	47990.2	500275	209015	140014	6.42853e+06	168301	467552	188961	103900	71737.3	51386	190269	1.91099e+07	288399	71740.9	196017	46936.6	85612.8	708672	487828	54412.9	263755	323604	334582	406668	773669	53483.8	92375.3	74269.8	485524	137457	81252
CHD245	non-Met CAD-DM	379396	269562	311700	1.34075e+06	643635	563388	414171	372719	491990	1.52933e+06	79000.2	72538	1.03352e+06	247788	417652	196197	47354.4	522940	190944	158708	3.86451e+06	176126	435328	222630	172811	81448	68571.5	174381	1.67177e+07	574060	138651	199218	42147.8	63294.8	833262	642206	77996.4	256056	291114	363441	391287	1.16223e+06	95620	111413	90472.5	489728	197778	82447.2
CHD253	non-Met CAD-DM	203938	300732	262387	1.53747e+06	548968	536894	175294	365745	468483	1.67405e+06	81951.2	110858	869667	227436	360801	173222	48354	434219	162669	126101	5.94338e+06	165510	366754	205961	91250.8	61993	47884.2	138640	1.51892e+07	349492	73553.9	189938	46241.4	59494.8	726254	493551	52230.2	268283	343961	350140	423981	773126	66911.3	99526.2	89180.2	530571	148344	91735.3
[truncated: 2,057 more columns]

## Sheet: annotation
PN2453	Threonic acid
PN2472	prostalene
PN2533	Prostaglandin H2 2-glyceryl Ester
PN2534	4-Hydroxy-L-glutamic acid
PN4610	LysoPC(6:0/0:0)
PN4913	Cnidiol C
PN4914	MG(0:0/PGJ2/0:0)
PN5265	Norcholic acid
PN5267	gamma-Glutamyldopa
PN5275	N-Acetylserotonin glucuronide
PN5357	16,16-Dimethylprostaglandin E2
PN6491	N-Methylnicotinamide
PP9776	N-Acetylserotonin glucuronide
PP9777	L-Cystine
PP1981	Deoxyadenosine triphosphate
PP9788	CDP-glycerol
PP283	4-(Nitrosoamino)-1-(3-pyridinyl)-1-butanone
PP11080	1-Stearoylglycerol
PP10607	Cervonoyl ethanolamide
PP7705	Herculin
PP7220	13,14-Dihydro-15-ketoprostaglandin F2α isopropyl ester
PP5449	Dihexadecyl hydrogen phosphate
PP5474	(2E)-4-hydroxytetradec-2-enoic acid
PP4917	(6E)-tridec-6-enedioic acid
PP5153	4H-1-Benzopyran-8-acetic acid, 4-oxo-2-phenyl-, 2-(diethylamino)ethyl ester
PP6141	Hydroxy-alpha-sanshool
PP6191	Nandrolone phenpropionate
PP5355	Palmitic acid
PP7396	Retinyl dodecanoate
PP7348	Tridec-10-enoic acid
PP9565	Daminozide
PP8366	3,9-Dimethyluric acid
PP628	Creatinine
PP8666	N2-Methyl-L-lysine
PP13522	p-Benzoquinone imine
PP1554	Histidine
PP1105	Streptozotocin
PP4038	gamma-Aminobutyryllysine
PP1273	Z-vad-fmk
PP3439	Arg-gly-asp-ser
PP1264	Arg-gly-asp-ser
PP106	Decenoylcarnitine
PP2910	Arachidonic acid
PP7050	Beta-D-Glucopyranuronic acid
