# Supplementary material for: Long-term Metformin Alters Gut Microbiota and Serum Metabolome in Coronary Artery Disease Patients After Percutaneous Coronary Intervention to Improve 5-year Prognoses: A Multi-omics Analysis
Source: Rev Cardiovasc Med. 2025 May 27;26(5):26835. doi: 10.31083/RCM26835 (PMC12135650; doi:10.31083/RCM26835)
Supplement: Supplementary file 1 [file 2153-8174-26-5-26835-s1.zip › Supplementary Table 6.xlsx]

## Sheet: FDR p value
id	PP106	PP283	PP628	PP1105	PP1264	PP1273	PP1554	PP1981	PP2910	PP3439	PP4038	PP4917	PP5153	PP5355	PP5449	PP5474	PP6141	PP6191	PP7050	PP7220	PP7348	PP7396	PP7705	PP8366	PP8666	PP9565	PP9776	PP9777	PP9788	PP10607	PP11080	PP13522	PN2453	PN2472	PN2533	PN2534	PN4610	PN4913	PN4914	PN5265	PN5267	PN5275	PN5357	PN6491
Rehospitalization	0.208	0.348	0.208	0.863	0.348	0.183	0.445	0.836	0.404	0.249	0.809	0.533	0.425	0.917	0.425	0.14	0.729	0.029	0.385	0.653	0.51	1	0.097	0.28	0.183	0.533	0.603	0.704	0.348	0.097	1	0.208	0.945	0.556	0.972	0.863	0.836	0.945	0.756	0.488	0.603	0.756	0.729	0.603
Myocardial infarction	0.015	0.035	0.104	0.594	0.758	0.04	0.634	0.978	0.324	0.04	0.324	0.071	0.758	0.164	0.104	0.013	0.758	0.035	0.092	0.758	0.978	0.352	0.889	0.054	0.054	0.131	0.634	0.801	0.801	0.634	0.117	0.018	0.246	0.147	0.801	0.164	0.071	0.324	0.674	0.131	0.054	0.182	0.801	0.223
Reoccurence of chest tightness and pain	0.447	0.55	0.64	0.885	0.032	0.045	0.291	0.175	0.735	0.032	0.91	0.55	0.687	0.572	0.222	0.198	0.529	0.711	0.487	0.859	0.235	0.198	0.735	0.467	0.663	0.809	0.885	0.529	0.276	0.409	0.391	0.507	0.248	0.209	0.209	0.262	0.936	0.391	0.235	0.145	0.235	0.339	0.373	0.235
Abnormal CTA	0.761	0.872	0.789	0.53	0.789	0.929	0.256	0.554	0.022	0.789	0.629	0.579	0.844	0.199	0.681	0.419	0.44	0.872	0.844	0.507	0.141	0.604	0.789	0.604	0.579	0.241	0.957	0.554	0.707	0.816	0.419	0.322	0.9	0.9	0.359	0.957	0.554	0.929	0.53	0.9	0.761	0.957	0.986	0.398
Outpatient clinic revisit	0.187	0.775	0.775	0.799	0.098	0.156	0.21	0.199	0.017	0.235	0.949	0.567	0.425	0.567	0.354	0.187	0.03	0.799	0.545	0.074	0.483	0.248	0.824	0.262	0.703	0.975	0.463	0.589	0.371	0.703	0.751	0.291	0	0	0.004	0.001	0.611	0.001	0.007	0	0	0	0	0.589
Death	0.805	0.458	0.911	0.31	0.638	0.946	0.213	0.638	0.181	0.771	0.486	0.38	0.771	0.127	0.249	0.139	0.911	0.333	0.946	0.458	0.333	0.486	0.703	0.876	0.982	0.545	0.876	0.84	0.737	0.268	0.38	0.67	0.737	0.67	0.771	0.946	0.737	0.982	0.946	0.876	0.67	0.911	0.876	0.982
Heart failure	0	0	0	0	0	0	0	0	0	0	0	0	0	0	0	0	0	0	0	0	0	0	0	0	0	0	0	0	0	0	0	0	0	0	0	0	0	0	0	0	0	0	0	0

## Sheet: correlation
id	PP106	PP283	PP628	PP1105	PP1264	PP1273	PP1554	PP1981	PP2910	PP3439	PP4038	PP4917	PP5153	PP5355	PP5449	PP5474	PP6141	PP6191	PP7050	PP7220	PP7348	PP7396	PP7705	PP8366	PP8666	PP9565	PP9776	PP9777	PP9788	PP10607	PP11080	PP13522	PN2453	PN2472	PN2533	PN2534	PN4610	PN4913	PN4914	PN5265	PN5267	PN5275	PN5357	PN6491
Rehospitalization	-0.215	0.161	0.215	0.03	0.161	0.227	-0.131	0.036	-0.143	0.197	0.042	0.107	-0.137	-0.018	-0.137	-0.251	-0.06	-0.364	-0.149	-0.078	0.113	0	-0.281	0.185	0.227	0.107	0.09	0.066	0.161	0.281	0	0.215	0.012	0.101	0.006	0.03	0.036	-0.012	-0.054	0.119	0.09	0.054	-0.06	0.09
Myocardial infarction	-0.402	0.353	0.276	0.092	0.053	0.343	0.082	-0.005	-0.169	0.343	0.169	0.305	-0.053	-0.237	-0.276	-0.411	0.053	-0.353	-0.285	0.053	-0.005	-0.16	-0.024	0.324	0.324	0.256	-0.082	-0.044	-0.044	-0.082	-0.266	0.392	0.198	0.247	-0.044	0.237	-0.305	0.169	0.073	0.256	0.324	0.227	0.044	0.208
Reoccurence of chest tightness and pain	-0.131	0.103	0.081	0.025	0.359	0.337	-0.181	-0.231	-0.058	0.359	0.019	0.103	-0.07	0.097	0.209	0.22	0.109	0.064	-0.12	0.031	0.203	0.22	0.058	0.125	0.075	-0.042	-0.025	-0.109	-0.186	0.142	0.148	0.114	0.198	0.214	0.214	0.192	-0.014	0.148	0.203	0.248	0.203	0.164	0.153	0.203
Abnormal CTA	-0.052	-0.028	-0.046	-0.108	-0.046	0.015	-0.195	0.102	0.38	0.046	-0.083	0.096	0.034	0.219	0.071	0.139	0.133	-0.028	0.034	-0.114	0.25	0.09	0.046	-0.09	-0.096	-0.201	0.009	-0.102	-0.065	-0.04	-0.139	-0.17	-0.022	0.022	0.157	-0.009	-0.102	0.015	0.108	-0.022	-0.052	-0.009	-0.003	0.145
Outpatient clinic revisit	0.225	0.049	-0.049	-0.044	-0.28	-0.241	-0.214	0.219	0.395	-0.203	-0.011	-0.099	0.137	0.099	0.159	0.225	0.362	-0.044	0.104	-0.302	-0.121	-0.197	0.038	-0.192	-0.066	0.005	0.126	0.093	0.154	0.066	0.055	-0.181	-0.603	-0.554	-0.472	-0.549	-0.088	-0.527	-0.444	-0.576	-0.565	-0.565	-0.609	-0.093
Death	-0.043	0.128	-0.019	-0.174	-0.081	0.012	0.213	-0.081	-0.228	-0.05	-0.12	-0.151	0.05	-0.259	-0.197	-0.251	-0.019	-0.166	0.012	-0.128	-0.166	-0.12	0.066	0.027	0.004	-0.104	0.027	0.035	0.058	-0.189	-0.151	0.073	0.058	-0.073	-0.05	-0.012	-0.058	0.004	-0.012	0.027	0.073	0.019	-0.027	0.004
Heart failure	0	0	0	0	0	0	0	0	0	0	0	0	0	0	0	0	0	0	0	0	0	0	0	0	0	0	0	0	0	0	0	0	0	0	0	0	0	0	0	0	0	0	0	0
