# Supplementary material for: Long-term Metformin Alters Gut Microbiota and Serum Metabolome in Coronary Artery Disease Patients After Percutaneous Coronary Intervention to Improve 5-year Prognoses: A Multi-omics Analysis
Source: Rev Cardiovasc Med. 2025 May 27;26(5):26835. doi: 10.31083/RCM26835 (PMC12135650; doi:10.31083/RCM26835)
Supplement: Supplementary file 1 [file 2153-8174-26-5-26835-s1.zip › Supplementary Table 7.xlsx]

## Sheet: p-value（FDR-corrected）
id	OTU_102	OTU_152	OTU_26	OTU_75	OTU_28	OTU_82	OTU_1	OTU_24	OTU_51	OTU_35	OTU_125	OTU_12	OTU_124	OTU_19	OTU_23	OTU_56	OTU_18	OTU_184	OTU_127	OTU_70	OTU_98	OTU_85	OTU_78	OTU_104	OTU_9	OTU_63	OTU_41	OTU_14	OTU_47	OTU_76	OTU_126	OTU_121
PP106	0.971	0.489	0.266	0.747	0.252	0.886	0.637	0.783	0.914	0.294	0.019	0.561	0.339	0.991	0.769	0.536	0.982	0.552	0.114	0.783	0.445	0.257	0.684	0.631	0.637	0.032	0.875	0.871	0.356	0.83	0.607	0.106
PP283	0.083	0.849	0.843	0.924	0.134	0.536	0.143	0.408	0.483	0.047	0.172	0.127	0.535	0.136	0.523	0.114	0.897	0.642	0.267	0.871	0.219	0.695	0.613	0.904	0.9	0.13	0.739	0.878	0.136	0.44	0.458	0.186
PP628	0.422	0.315	0.825	0.332	0.358	0.064	0.754	0.555	0.643	0.129	0.283	0.295	0.061	0.869	0.457	0.359	0.261	0.383	0.004	0.086	0.321	0.653	0.793	0.174	0.786	0.412	0.508	0.643	0.955	0.062	0.247	0.44
PP1105	0.053	0.615	0.211	0.146	0.906	0.485	0.311	0.689	0.618	0.908	0.292	0.352	0.892	0.636	0.101	0.745	0.445	0.409	0.84	0.787	0.352	0.423	0.859	0.44	0.819	0.629	0.971	0.867	0.029	0.783	0.867	0.174
PP1264	0.342	0.836	0.899	0.856	0.746	0.109	0.042	0.967	0.286	0.786	0.176	0.109	0.676	0.309	0.07	0.934	0.072	0.416	0.763	0.009	0.786	0.028	0.179	0.221	0.635	0.314	0.889	0.764	0.973	0.681	0.036	0.132
PP1273	0.516	0.637	0.883	0.871	0.576	0.272	0.073	0.58	0.857	0.285	0.045	0.014	0.892	0.943	0.363	0.5	0.11	0.65	0.229	0.196	0.983	0.083	0.612	0.336	0.837	0.116	0.789	0.906	0.836	0.968	0.418	0.13
PP1554	0.606	0.55	0.916	0.828	0.286	0.516	0.92	0.633	0.676	0.905	0.366	0.913	0.484	0.925	0.727	0.553	0.841	0.452	0.131	0.419	0.736	0.92	0.853	0.352	0.327	0.132	0.451	0.628	0.447	0.759	0.694	0.165
PP1981	0.888	0.972	0.411	0.314	0.98	0.497	0.432	0.668	0.035	0.62	0.496	0.376	0.733	0.049	0.204	0.448	0.79	0.673	0.422	0.922	0.593	0.567	0.564	0.518	0.575	0.765	0.369	0.069	0.976	0.669	0.722	0.546
PP2910	0.753	0.436	0.279	0.798	0.864	0.524	0.401	0.509	0.207	0.752	0.276	0.245	0.528	0.93	0.613	0.4	0.29	0.127	0.011	0.878	0.458	0.156	0.166	0.753	0.294	0.135	0.304	0.452	0.819	0.854	0.362	0.421
PP3439	0.546	0.491	0.832	0.89	0.512	0.257	0.246	0.391	0.805	0.182	0.16	0.077	0.969	0.968	0.483	0.481	0.418	0.508	0.508	0.296	0.951	0.127	0.647	0.307	0.7	0.148	0.982	0.829	0.71	0.89	0.66	0.066
PP4038	0.075	0.854	0.14	0.308	0.233	0.211	0.317	0.421	0.822	0.741	0.342	0.292	0.942	0.986	0.122	0.671	0.942	0.265	0.895	0.476	0.778	0.685	0.388	0.229	0.694	0.735	0.583	0.264	0.07	0.476	0.727	0.028
PP4917	0.486	0.89	0.497	0.506	0.599	0.774	0.933	0.507	0.277	0.203	0.805	0.283	0.292	0.449	0.52	0.324	0.697	0.761	0.877	0.538	0.933	0.935	0.542	0.73	0.259	0.789	0.305	0.731	0.917	0.623	0.307	0.335
PP5153	0.751	0.506	0.704	0.624	0.942	0.569	0.39	0.728	0.976	0.625	0.116	0.234	0.086	0.691	0.969	0.604	0.125	0.344	0.809	0.082	0.861	0.443	0.188	0.323	0.182	0.636	0.806	0.176	0.681	0.573	0.268	0.807
PP5355	0.793	0.636	0.034	0.41	0.796	0.91	0.838	0.087	0.071	0.727	0.556	0.587	0.575	0.965	0.472	0.905	0.099	0.471	0.665	0.122	0.387	0.978	0.726	0.545	0.546	0.784	0.98	0.965	0.326	0.188	0.423	0.176
PP5449	0.241	0.503	0.441	0.528	0.381	0.879	0.996	0.564	0.711	0.85	0.322	0.793	0.725	0.906	0.096	0.183	0.469	0.628	0.4	0.13	0.369	0.204	0.158	0.215	0.702	0.693	0.971	0.144	0.775	0.154	0.969	0.455
PP5474	0.804	0.712	0.214	0.653	0.948	0.591	0.806	0.672	0.797	0.353	0.34	0.422	0.838	0.817	0.304	0.6	0.553	0.53	0.231	0.142	0.612	0.063	0.009	0.91	0.286	0.649	0.362	0.111	0.754	0.244	0.802	0.848
PP6141	0.968	0.306	0.292	0.978	0.456	0.159	0.189	0.672	0.663	0.08	0.004	0.296	0.533	0.869	0.566	0.226	0.409	0.564	0.783	0.209	0.777	0.327	0.95	0.398	0.6	0.166	0.258	0.299	0.483	0.683	0.213	0.504
PP6191	0.205	0.221	0.773	0.61	0.188	0.27	0.786	0.331	0.703	0.057	0.494	0.743	0.361	0.661	0.416	0.811	0.432	0.05	0.265	0.004	0.914	0.791	0.942	0.796	0.609	0.496	0.222	0.144	0.699	0.06	0.087	0.528
PP7050	0.832	0.982	0.863	0.985	0.144	0.66	0.831	0.649	0.875	0.396	0.12	0.543	0.56	0.64	0.915	0.802	0.426	0.858	0.17	0.568	0.671	0.362	0.663	0.639	0.551	0.028	0.34	0.502	0.36	0.95	0.671	0.139
PP7220	0.395	0.506	0.787	0.845	0.481	0.481	0.618	0.477	0.601	0.413	0.69	0.853	1	0.617	0.755	0.824	0.387	0.485	0.539	0.095	0.406	0.945	0.727	0.639	0.37	0.889	0.725	0.449	0.376	0.092	0.092	0.237
PP7348	0.14	0.5	0.486	0.78	0.741	0.899	0.522	0.436	0.02	0.13	0.715	0.795	0.718	0.703	0.869	0.335	0.072	0.932	0.405	0.356	0.011	0.362	0.116	0.862	0.784	0.567	0.4	0.562	0.997	0.162	0.284	0.452
PP7396	0.921	0.852	0.711	0.751	0.689	0.901	0.75	0.199	0.553	0.784	0.278	0.496	0.876	0.725	0.257	0.706	0.032	0.852	0.437	0.158	0.364	0.819	0.894	0.296	0.198	0.966	0.862	0.944	0.238	0.112	0.624	0.135
PP7705	0.408	0.917	0.535	0.895	0.096	0.136	0.754	0.832	0.103	0.692	0.34	0.449	0.399	0.545	0.376	0.521	0.089	0.13	0.019	0.538	0.55	0.228	0.293	0.747	0.262	0.395	0.996	0.279	0.995	0.082	0.651	0.036
PP8366	0.719	0.156	0.236	0.402	0.18	0.705	0.211	0.068	0.659	0.225	0.022	0.114	0.751	0.923	0.943	0.811	0.357	0.777	0.204	0.337	0.883	0.134	0.913	0.5	0.114	0.179	0.741	0.648	0.409	0.108	0.345	0.621
PP8666	0.669	0.577	0.974	0.715	0.413	0.087	0.699	0.665	0.732	0.218	0.283	0.236	0.219	0.711	0.368	0.462	0.222	0.388	0.006	0.201	0.554	0.39	0.868	0.205	0.483	0.118	0.554	0.882	0.755	0.197	0.454	0.311
PP9565	0.41	0.658	0.401	0.755	0.711	0.162	0.482	0.618	0.826	0.096	0.895	0.158	0.939	0.831	0.528	0.141	0.781	0.853	0.025	0.666	0.724	0.398	0.647	0.041	0.229	0.086	0.759	0.132	0.394	0.077	0.756	0.898
PP9776	0.984	0.553	0.829	0.808	0.766	0.502	0.875	0.196	0.03	0.653	0.189	0.152	0.086	0.378	0.503	0.583	0.815	0.994	0.635	0.236	0.621	0.897	0.053	0.44	0.636	0.569	0.297	0.278	0.733	0.065	0.025	0.539
PP9777	0.675	0.663	0.798	0.858	0.973	0.16	0.498	0.32	0.044	0.42	0.28	0.583	0.131	0.267	0.822	0.767	0.591	0.491	0.131	0.394	0.947	0.772	0.05	0.549	0.72	0.974	0.308	0.569	0.462	0.412	0.04	0.898
PP9788	0.925	0.429	0.952	0.642	0.455	0.136	0.458	0.587	0.282	0.102	0.703	0.587	0.239	0.507	0.963	0.733	0.952	0.764	0.213	0.937	0.891	0.944	0.189	0.983	0.882	0.333	0.158	0.191	0.439	0.989	0.427	0.71
PP10607	0.38	0.2	0.456	0.546	0.901	0.707	0.569	0.893	0.234	0.329	0.154	0.38	0.653	0.996	0.017	0.95	0.31	0.789	0.665	0.724	0.543	0.027	0.17	0.306	0.648	0.169	0.207	0.049	0.061	0.105	0.733	0.906
PP11080	0.558	0.174	0.223	0.552	0.518	0.49	0.612	0.998	0.496	0.962	0.141	0.746	0.992	0.936	0.005	0.827	0.113	0.64	0.301	0.564	0.697	0.107	0.411	0.135	0.917	0.746	0.498	0.039	0.002	0.223	0.582	0.672
PP13522	0.36	0.787	0.71	0.805	0.621	0.543	0.248	0.398	0.495	0.916	0.128	0.106	0.665	0.638	0.443	0.582	0.919	0.496	0.479	0.365	0.962	0.197	0.615	0.477	0.801	0.174	0.294	0.632	0.644	0.542	0.135	0.232
PN2453	0.796	0.496	0.394	0.314	0.467	0.319	0.122	0.568	0.578	0.947	0.047	0.164	0.871	0.158	0.598	0.318	0.548	0.638	0.453	0.226	0.676	0.034	0.55	0.939	0.709	0.174	0.084	0.975	0.767	0.702	0.88	0.189
PN2472	0.706	0.54	0.484	0.387	0.251	0.463	0.173	0.405	0.694	0.598	0.143	0.192	0.818	0.202	0.378	0.237	0.516	0.75	0.354	0.548	0.895	0.007	0.693	0.947	0.639	0.341	0.239	0.779	0.851	0.988	0.691	0.139
PN2533	0.813	0.56	0.173	0.636	0.458	0.676	0.435	0.442	0.714	0.603	0.513	0.792	0.865	0.094	0.836	0.119	0.485	0.39	0.779	0.115	0.968	0.085	0.463	0.817	0.779	0.592	0.264	0.712	0.85	0.498	0.884	0.315
PN2534	0.991	0.504	0.513	0.258	0.327	0.307	0.089	0.569	0.741	0.87	0.067	0.126	0.897	0.189	0.598	0.326	0.602	0.543	0.458	0.296	0.67	0.031	0.619	0.911	0.696	0.221	0.123	0.909	0.753	0.734	0.951	0.143
PN4610	0.718	0.293	0.233	0.508	0.65	0.045	0.807	0.718	0.31	0.243	0.624	0.794	0.579	0.453	0.667	0.231	0.011	0.236	0.046	0.312	0.509	0.986	0.528	0.732	0.063	0.05	0.485	0.157	0.14	0.321	0.918	0.534
PN4913	0.796	0.496	0.62	0.137	0.441	0.163	0.087	0.576	0.568	0.678	0.041	0.156	0.883	0.299	0.696	0.483	0.441	0.336	0.805	0.152	0.622	0.06	0.417	0.795	0.994	0.242	0.101	0.919	0.633	0.527	0.79	0.141
PN4914	0.935	0.511	0.612	0.227	0.782	0.139	0.33	0.756	0.935	0.365	0.063	0.372	0.622	0.237	0.862	0.885	0.597	0.238	0.801	0.03	0.849	0.168	0.76	0.427	0.746	0.254	0.066	0.825	0.577	0.104	0.663	0.425
PN5265	0.838	0.705	0.319	0.548	0.196	0.625	0.089	0.672	0.382	0.596	0.07	0.158	0.805	0.203	0.47	0.201	0.303	0.861	0.219	0.41	0.661	0.009	0.614	0.944	0.745	0.206	0.176	0.825	0.89	0.908	0.857	0.157
PN5267	0.966	0.423	0.318	0.434	0.266	0.45	0.095	0.545	0.67	0.613	0.044	0.064	0.802	0.316	0.478	0.274	0.449	0.876	0.19	0.477	0.547	0.011	0.677	0.851	0.571	0.051	0.154	0.907	0.878	0.974	0.856	0.079
PN5275	0.736	0.388	0.38	0.349	0.564	0.261	0.155	0.497	0.722	0.867	0.149	0.229	0.766	0.216	0.396	0.332	0.812	0.51	0.627	0.254	0.715	0.033	0.811	0.898	0.716	0.271	0.123	0.994	0.961	0.626	0.881	0.238
PN5357	0.898	0.638	0.472	0.222	0.398	0.379	0.143	0.555	0.512	0.789	0.129	0.395	0.971	0.073	0.827	0.391	0.397	0.319	0.751	0.2	0.682	0.031	0.475	0.569	0.821	0.563	0.124	0.871	0.898	0.683	0.963	0.298
PN6491	0.987	0.295	0.809	0.749	0.849	0.535	0.488	0.889	0.83	0.854	0.113	0.474	0.161	0.4	0.985	0.981	0.715	0.856	0.488	0.252	0.082	0.666	0.848	0.408	0.436	0.905	0.227	0.944	0.467	0.525	0.44	0.931

## Sheet: correlation
id	OTU_102	OTU_152	OTU_26	OTU_75	OTU_28	OTU_82	OTU_1	OTU_24	OTU_51	OTU_35	OTU_125	OTU_12	OTU_124	OTU_19	OTU_23	OTU_56	OTU_18	OTU_184	OTU_127	OTU_70	OTU_98	OTU_85	OTU_78	OTU_104	OTU_9	OTU_63	OTU_41	OTU_14	OTU_47	OTU_76	OTU_126	OTU_121
PP106	-0.006	-0.119	-0.19	-0.056	0.196	-0.025	0.081	0.048	0.019	0.18	0.388	-0.1	-0.164	0.002	-0.051	0.107	0.004	0.102	0.268	0.048	0.131	-0.194	-0.07	-0.083	-0.081	-0.358	-0.027	-0.028	0.158	0.037	0.089	0.274
PP283	0.293	-0.033	0.034	-0.017	-0.255	-0.107	-0.249	-0.142	0.121	-0.333	-0.233	0.259	-0.107	0.253	-0.11	-0.268	0.022	-0.08	-0.19	-0.028	0.21	-0.068	0.087	-0.021	0.022	0.257	0.058	0.026	-0.253	-0.133	-0.128	-0.226
PP628	0.138	0.172	0.038	0.166	-0.158	-0.312	-0.054	-0.102	0.08	-0.258	-0.184	0.179	0.316	-0.029	0.128	-0.157	0.192	-0.15	-0.472	-0.29	-0.17	0.078	-0.045	0.231	0.047	0.141	0.114	-0.08	0.01	-0.314	-0.198	-0.133
PP1105	-0.325	-0.087	-0.214	-0.247	0.02	0.12	-0.174	0.069	0.086	0.02	0.18	0.16	-0.023	0.082	0.278	0.056	0.131	0.142	-0.035	-0.047	0.16	0.138	-0.031	0.133	0.04	-0.083	-0.006	-0.029	0.364	-0.047	-0.029	0.232
PP1264	-0.163	-0.036	-0.022	0.031	0.056	0.272	-0.341	0.007	0.183	-0.047	-0.231	0.272	-0.072	-0.174	0.306	-0.014	0.303	0.14	-0.052	0.432	0.047	0.367	-0.229	0.209	-0.082	0.173	0.024	-0.052	0.006	0.071	0.351	-0.256
PP1273	-0.112	0.081	-0.025	-0.028	-0.096	0.188	-0.302	-0.095	0.031	-0.183	-0.336	0.406	0.024	-0.012	0.156	-0.116	0.271	0.078	-0.206	0.221	0.004	0.293	-0.088	0.165	0.036	0.266	0.046	-0.02	-0.036	-0.007	0.139	-0.257
PP1554	0.089	0.103	0.018	-0.037	0.183	-0.112	0.017	0.082	-0.072	-0.021	-0.155	0.019	0.12	0.016	0.06	-0.102	-0.035	-0.129	-0.257	-0.139	-0.058	0.017	0.032	0.16	-0.168	0.256	0.13	-0.084	0.131	-0.053	-0.068	0.237
PP1981	0.024	0.006	-0.141	-0.172	-0.004	-0.117	-0.135	0.074	-0.352	-0.085	-0.117	-0.152	-0.059	0.331	-0.217	0.131	-0.046	0.073	-0.138	-0.017	-0.092	-0.099	-0.099	-0.111	-0.097	-0.052	-0.154	0.306	0.005	0.074	0.062	0.104
PP2910	-0.054	-0.134	-0.185	-0.044	-0.03	0.11	0.144	-0.114	-0.216	0.055	0.186	-0.199	0.109	0.015	-0.087	0.145	-0.181	0.259	0.417	-0.027	0.128	-0.241	0.236	-0.054	0.18	-0.254	-0.176	0.129	0.039	-0.032	-0.156	0.138
PP3439	-0.104	0.119	0.037	0.024	-0.113	0.194	-0.199	-0.148	-0.043	-0.227	-0.239	0.298	-0.007	0.007	0.121	-0.121	0.139	0.114	-0.114	0.179	0.011	0.259	-0.079	0.175	0.066	0.246	0.004	0.037	-0.064	-0.024	0.076	-0.31
PP4038	-0.3	-0.032	-0.251	-0.175	0.204	0.214	-0.172	0.138	0.039	0.057	0.163	0.18	0.013	-0.003	0.262	0.073	-0.013	0.191	-0.023	0.123	0.049	0.07	-0.148	0.206	0.068	0.058	0.095	0.191	0.305	0.123	0.06	0.365
PP4917	-0.12	0.024	-0.117	-0.115	-0.091	0.05	-0.015	-0.114	-0.186	-0.217	-0.043	0.184	0.181	0.13	0.111	-0.169	0.067	0.053	-0.027	-0.106	-0.014	0.014	0.105	0.059	0.193	-0.046	-0.176	-0.059	-0.018	-0.085	-0.175	-0.165
PP5153	0.055	0.115	0.066	0.085	0.013	-0.098	0.148	0.06	0.005	-0.084	0.267	-0.203	0.291	0.069	0.007	-0.089	-0.26	-0.162	0.042	-0.294	-0.03	-0.132	0.225	0.17	-0.227	0.082	-0.042	0.231	0.071	-0.097	-0.19	0.042
PP5355	-0.045	-0.082	-0.354	-0.142	0.045	0.019	-0.035	-0.29	-0.305	-0.06	-0.102	-0.094	-0.097	0.008	-0.124	-0.021	0.279	0.124	0.075	0.263	-0.148	0.005	-0.06	-0.104	-0.104	-0.047	-0.004	0.008	-0.168	0.224	0.138	-0.231
PP5449	0.2	-0.115	-0.133	-0.109	-0.151	-0.026	-0.001	-0.099	-0.064	-0.033	0.17	-0.045	-0.061	0.02	-0.282	-0.227	0.125	0.083	0.145	0.257	0.154	-0.217	0.24	-0.212	-0.066	-0.068	0.006	0.248	-0.049	0.243	-0.007	-0.128
PP5474	0.043	-0.064	-0.212	-0.078	-0.011	0.093	0.042	-0.073	0.045	0.16	0.164	-0.138	0.035	-0.04	-0.176	-0.09	0.102	0.108	0.205	0.249	0.088	-0.313	0.43	0.02	-0.183	-0.079	0.157	0.27	0.054	0.199	0.043	0.033
PP6141	0.007	-0.176	-0.181	0.005	-0.128	-0.24	0.224	0.073	-0.075	-0.295	0.466	0.179	0.107	0.029	0.099	-0.207	-0.142	-0.099	0.048	-0.214	-0.049	-0.168	0.011	0.145	0.09	-0.236	-0.194	0.178	0.121	-0.07	-0.213	0.115
PP6191	0.216	0.209	-0.05	-0.088	0.224	0.189	0.047	0.167	0.066	0.32	0.118	-0.057	-0.157	-0.076	-0.14	-0.041	-0.135	0.329	0.191	0.473	0.019	-0.046	0.013	-0.045	-0.088	-0.117	0.209	0.248	0.067	0.316	0.289	0.109
PP7050	-0.037	-0.004	-0.03	-0.003	0.249	0.076	0.037	0.079	-0.027	0.146	0.264	-0.105	-0.1	0.081	0.019	0.043	-0.137	0.031	0.234	0.098	0.073	-0.156	-0.075	-0.081	-0.103	-0.367	-0.164	-0.116	0.157	0.011	-0.073	0.252
PP7220	-0.146	0.115	-0.047	-0.034	0.121	0.121	-0.086	0.122	-0.09	0.141	-0.069	0.032	0	-0.086	-0.054	0.038	0.149	0.12	-0.106	0.283	-0.143	0.012	-0.06	-0.081	0.154	-0.024	0.061	0.13	-0.152	0.285	0.285	-0.202
PP7348	-0.251	0.116	-0.12	0.048	0.057	-0.022	0.11	-0.134	-0.387	-0.257	-0.063	0.045	0.062	-0.066	0.029	-0.165	0.303	-0.015	-0.143	0.158	-0.419	0.157	-0.267	-0.03	-0.047	-0.099	-0.145	-0.1	-0.001	0.238	0.184	-0.129
PP7396	0.017	-0.032	-0.064	-0.055	-0.069	-0.022	-0.055	-0.219	-0.102	-0.047	-0.186	-0.117	0.027	-0.061	-0.194	-0.065	0.358	-0.032	-0.134	0.24	-0.156	-0.04	0.023	-0.179	-0.219	0.007	0.03	-0.012	-0.202	0.27	0.084	-0.254
PP7705	-0.142	-0.018	-0.107	0.023	0.282	0.253	0.054	0.037	-0.276	0.068	0.164	-0.13	-0.145	-0.104	-0.152	0.11	-0.288	0.257	0.389	0.106	0.103	-0.206	-0.18	-0.056	0.192	-0.146	0.001	0.185	-0.001	0.294	-0.078	0.352
PP8366	0.062	-0.241	-0.203	-0.144	-0.229	-0.065	-0.214	-0.307	0.076	-0.207	-0.381	0.268	-0.055	-0.017	-0.012	-0.041	0.158	-0.049	-0.217	-0.165	-0.026	0.254	0.019	0.116	0.268	0.229	0.057	0.079	-0.142	-0.272	-0.162	-0.085
PP8666	0.074	0.096	-0.006	0.063	-0.141	-0.289	-0.067	-0.075	0.059	-0.21	-0.184	0.203	0.21	0.064	0.154	-0.127	0.209	-0.148	-0.452	-0.218	-0.102	0.148	-0.029	0.216	0.121	0.265	0.102	-0.026	0.054	-0.22	-0.129	-0.174
PP9565	0.142	-0.076	-0.144	0.054	-0.064	-0.238	-0.121	-0.086	-0.038	-0.282	0.023	0.24	-0.013	0.037	0.109	-0.251	0.048	-0.032	-0.373	-0.074	-0.061	0.145	-0.079	0.342	0.206	0.29	0.053	0.256	0.147	-0.298	0.054	0.022
PP9776	0.004	-0.102	-0.037	0.042	0.051	-0.115	-0.027	0.221	-0.362	-0.078	-0.224	-0.244	-0.29	0.151	-0.115	0.095	0.04	0.001	-0.082	0.203	-0.085	-0.022	-0.325	-0.133	-0.082	-0.098	-0.179	0.186	0.059	0.311	0.373	0.106
PP9777	0.072	-0.075	-0.044	0.031	0.006	-0.239	-0.117	0.17	-0.337	-0.139	-0.185	-0.095	-0.256	0.19	-0.039	-0.051	0.093	-0.119	-0.257	0.146	-0.011	0.05	-0.329	-0.103	-0.062	0.006	-0.175	0.098	0.127	0.141	0.344	0.022
PP9788	-0.016	-0.136	0.01	-0.08	-0.129	-0.253	-0.128	0.094	-0.184	-0.277	-0.066	-0.094	-0.202	0.114	0.008	0.059	0.01	0.052	-0.212	-0.014	0.024	0.012	-0.224	-0.004	-0.026	-0.166	-0.241	0.223	0.133	0.002	0.137	0.064
PP10607	-0.151	-0.219	-0.128	0.104	-0.021	-0.065	0.098	-0.023	0.203	-0.168	0.243	0.151	-0.078	-0.001	0.395	0.011	0.174	-0.046	-0.075	-0.061	-0.105	0.368	-0.234	0.176	-0.079	-0.234	-0.215	-0.33	0.315	-0.274	0.059	0.02
PP11080	-0.101	-0.231	-0.208	0.102	0.111	-0.119	0.088	0	0.117	0.008	0.25	0.056	0.002	-0.014	0.459	-0.038	0.268	-0.081	-0.177	0.099	0.067	0.273	-0.141	0.254	-0.018	-0.056	-0.117	-0.345	0.504	-0.208	0.095	0.073
PP13522	0.157	0.047	0.064	-0.043	-0.085	0.105	-0.197	0.145	0.117	-0.018	-0.258	0.274	-0.075	-0.081	0.132	-0.095	0.018	0.117	-0.122	0.155	-0.008	0.22	-0.087	0.122	0.043	0.232	0.18	0.083	-0.08	0.105	0.254	-0.204
PN2453	0.045	0.117	0.146	-0.173	-0.125	0.171	-0.263	-0.098	0.096	0.011	-0.333	0.237	0.028	-0.24	0.091	-0.171	0.104	0.081	-0.129	0.207	0.072	0.353	0.103	-0.013	0.065	0.232	0.292	-0.006	-0.051	0.066	-0.026	-0.224
PN2472	-0.065	0.105	0.121	-0.149	-0.196	0.126	-0.232	-0.143	0.068	-0.091	-0.249	0.222	0.04	-0.218	0.151	-0.202	0.112	0.055	-0.159	0.104	0.023	0.445	0.068	0.012	0.081	0.163	0.201	-0.048	0.032	0.003	-0.069	-0.252
PN2533	0.041	0.1	0.232	-0.082	-0.128	0.072	-0.134	-0.132	0.063	-0.09	-0.113	0.046	-0.029	-0.284	0.036	-0.265	0.12	0.148	0.048	0.267	0.007	0.291	0.126	-0.04	-0.049	0.092	0.191	0.064	0.033	0.117	0.025	-0.172
PN2534	0.002	0.115	0.113	-0.194	-0.168	0.175	-0.288	-0.098	0.057	-0.028	-0.308	0.26	0.022	-0.224	0.091	-0.169	0.09	0.105	-0.128	0.179	0.074	0.36	0.086	-0.019	0.067	0.209	0.261	0.02	-0.054	0.059	-0.011	-0.249
PN4610	0.062	-0.18	-0.204	-0.114	-0.078	-0.336	0.042	-0.062	0.174	-0.2	0.084	0.045	0.096	0.129	0.074	-0.205	0.42	-0.202	-0.335	-0.173	-0.114	-0.003	0.109	0.059	-0.314	-0.329	-0.12	-0.241	0.251	-0.17	-0.018	0.107
PN4913	0.045	0.117	0.086	-0.253	-0.133	0.238	-0.289	-0.096	0.098	0.072	-0.342	0.242	-0.025	-0.178	0.067	-0.121	0.133	0.165	-0.043	0.244	0.085	0.317	0.14	-0.045	-0.001	0.2	0.278	-0.018	-0.082	0.109	0.046	-0.25
PN4914	-0.014	0.113	0.088	-0.206	-0.048	0.251	-0.167	-0.054	0.014	0.156	-0.314	0.153	-0.085	-0.202	-0.03	-0.025	0.091	0.202	0.044	0.363	0.033	0.235	0.053	-0.137	0.056	0.195	0.309	0.038	-0.096	0.275	0.075	-0.137
PN5265	0.035	0.065	0.171	-0.103	-0.221	0.084	-0.288	-0.073	0.15	-0.091	-0.306	0.24	0.043	-0.217	0.124	-0.218	0.176	0.03	-0.21	0.142	0.076	0.428	0.087	-0.012	0.056	0.216	0.23	-0.038	0.024	0.02	-0.031	-0.241
PN5267	0.007	0.138	0.171	-0.135	-0.19	0.13	-0.283	-0.104	0.074	-0.087	-0.338	0.312	0.043	-0.172	0.122	-0.187	0.13	0.027	-0.224	0.122	0.104	0.418	0.072	0.032	0.098	0.327	0.242	-0.02	-0.026	-0.006	-0.031	-0.297
PN5275	-0.058	0.148	0.151	-0.161	-0.1	0.192	-0.242	-0.117	0.061	-0.029	-0.245	0.205	-0.051	-0.211	0.146	-0.167	0.041	0.114	-0.084	0.195	0.063	0.355	0.041	0.022	0.063	0.189	0.262	0.001	0.008	0.084	-0.026	-0.202
PN5357	0.022	0.081	0.124	-0.208	-0.145	0.151	-0.249	-0.102	0.113	0.046	-0.258	0.146	0.006	-0.302	0.038	-0.147	0.146	0.171	-0.055	0.219	0.071	0.361	0.123	-0.098	0.039	0.1	0.261	-0.028	-0.022	0.07	0.008	-0.178
PN6491	0.003	0.18	-0.042	0.055	-0.033	-0.107	0.119	-0.024	-0.037	-0.032	-0.269	0.123	0.239	-0.145	0.003	0.004	0.063	-0.031	-0.119	-0.196	-0.294	0.074	-0.033	0.142	0.134	0.021	0.206	-0.012	-0.125	-0.11	-0.133	0.015
